# Supplementary material for: WIN site inhibition disrupts a subset of WDR5 function
Source: Sci Rep. 2022 Feb 3;12:1848. doi: 10.1038/s41598-022-05947-9 (PMC8813994; doi:10.1038/s41598-022-05947-9)
Supplement: Supplementary file 2 — Supplementary Table S1. [file 41598_2022_5947_MOESM2_ESM.xlsx]

## Sheet: Sheet 1 - Supplementary Table 1
Supplementary Table S1: GSEA of RNA-Seq data from AIDW cells treated with IAA
NAME	SIZE	ES	NES	NOM p-val	FDR q-val	FWER p-val	RANK AT MAX	LEADING EDGE
HALLMARK_G2M_CHECKPOINT	184	0.508724	2.47645	0	0	0	2115	tags=47%, list=14%, signal=54%
HALLMARK_TNFA_SIGNALING_VIA_NFKB	158	0.445657	2.33655	0	0	0	2179	tags=37%, list=15%, signal=43%
HALLMARK_MITOTIC_SPINDLE	191	0.433583	2.24234	0	0	0	2138	tags=42%, list=14%, signal=48%
HALLMARK_E2F_TARGETS	195	0.43602	2.16925	0	0.00756534	0.001	1783	tags=41%, list=12%, signal=46%
HALLMARK_TGF_BETA_SIGNALING	48	0.427267	1.73742	0	0.0242091	0.007	2228	tags=35%, list=15%, signal=42%
HALLMARK_CHOLESTEROL_HOMEOSTASIS	63	0.410319	1.71213	0	0.0218554	0.008	1782	tags=35%, list=12%, signal=40%
HALLMARK_IL2_STAT5_SIGNALING	152	0.312279	1.6405	0	0.0309819	0.012	1485	tags=24%, list=10%, signal=27%
HALLMARK_ALLOGRAFT_REJECTION	146	0.314141	1.54763	0	0.0485442	0.021	2405	tags=34%, list=16%, signal=40%
HALLMARK_INFLAMMATORY_RESPONSE	139	0.313556	1.50735	0	0.0498752	0.025	2049	tags=24%, list=14%, signal=28%
HALLMARK_IL6_JAK_STAT3_SIGNALING	65	0.291601	1.29718	0	0.145456	0.08	2265	tags=28%, list=15%, signal=33%
HALLMARK_PANCREAS_BETA_CELLS	22	0.361026	1.24959	0.131387	0.172765	0.104	1004	tags=14%, list=7%, signal=15%
HALLMARK_APOPTOSIS	133	0.245189	1.23245	0	0.186107	0.121	2055	tags=27%, list=14%, signal=31%
HALLMARK_PI3K_AKT_MTOR_SIGNALING	98	0.26149	1.19923	0	0.220093	0.149	2366	tags=35%, list=16%, signal=41%
HALLMARK_HYPOXIA	152	0.263391	1.18617	0	0.226348	0.165	1609	tags=18%, list=11%, signal=20%
HALLMARK_ANDROGEN_RESPONSE	86	0.254905	1.17469	0.1	0.226725	0.177	1595	tags=27%, list=11%, signal=30%
HALLMARK_KRAS_SIGNALING_UP	127	0.220572	1.12799	0	0.296845	0.231	2205	tags=22%, list=15%, signal=26%
HALLMARK_COMPLEMENT	154	0.220891	1.1133	0.2	0.308132	0.254	2206	tags=23%, list=15%, signal=27%
HALLMARK_P53_PATHWAY	162	0.241602	1.04825	0.166667	0.436576	0.363	1502	tags=23%, list=10%, signal=26%
HALLMARK_UV_RESPONSE_DN	104	0.212006	1.00073	0.545455	0.536316	0.442	1923	tags=22%, list=13%, signal=25%
HALLMARK_EPITHELIAL_MESENCHYMAL_TRANSITION	116	0.213119	0.995202	0.333333	0.523622	0.45	1252	tags=13%, list=8%, signal=14%
HALLMARK_HEDGEHOG_SIGNALING	30	0.223496	0.850139	0.752688	0.816864	0.62	1237	tags=17%, list=8%, signal=18%
HALLMARK_SPERMATOGENESIS	96	0.175789	0.812379	1	0.845002	0.657	2637	tags=25%, list=18%, signal=30%
HALLMARK_OXIDATIVE_PHOSPHORYLATION	182	-0.514522	-1.56467	0	0.0389328	0.066	4894	tags=58%, list=33%, signal=85%
HALLMARK_MYC_TARGETS_V2	58	-0.521661	-1.49246	0.0125	0.0541543	0.173	5506	tags=78%, list=37%, signal=123%
HALLMARK_FATTY_ACID_METABOLISM	134	-0.469505	-1.4105	0.00201005	0.101677	0.404	3414	tags=35%, list=23%, signal=45%
HALLMARK_INTERFERON_ALPHA_RESPONSE	82	-0.47165	-1.38335	0.0215827	0.109436	0.528	1731	tags=27%, list=12%, signal=30%
HALLMARK_BILE_ACID_METABOLISM	89	-0.461776	-1.36449	0.0254842	0.109942	0.612	3141	tags=31%, list=21%, signal=40%
HALLMARK_NOTCH_SIGNALING	29	-0.510717	-1.33615	0.087444	0.131794	0.744	3121	tags=31%, list=21%, signal=39%
HALLMARK_ADIPOGENESIS	173	-0.431736	-1.31941	0.00803213	0.138634	0.819	3135	tags=32%, list=21%, signal=41%
HALLMARK_PEROXISOME	93	-0.414851	-1.238	0.0994872	0.301741	0.988	4784	tags=43%, list=32%, signal=63%
HALLMARK_DNA_REPAIR	144	-0.397923	-1.21253	0.0841683	0.343657	0.998	3370	tags=33%, list=23%, signal=42%
HALLMARK_UV_RESPONSE_UP	129	-0.354471	-1.08013	0.327952	0.911776	1	3346	tags=28%, list=23%, signal=36%
HALLMARK_REACTIVE_OXYGEN_SPECIES_PATHWAY	45	-0.363551	-1.00858	0.496829	1	1	4196	tags=36%, list=28%, signal=49%
HALLMARK_XENOBIOTIC_METABOLISM	144	-0.325588	-0.987626	0.541709	1	1	4010	tags=26%, list=27%, signal=35%
HALLMARK_ANGIOGENESIS	17	-0.407236	-0.984208	0.49881	1	1	3783	tags=41%, list=25%, signal=55%
HALLMARK_MYC_TARGETS_V1	194	-0.32008	-0.982306	0.549	1	1	4797	tags=38%, list=32%, signal=56%
HALLMARK_GLYCOLYSIS	169	-0.314643	-0.961639	0.5996	1	1	4941	tags=34%, list=33%, signal=51%
HALLMARK_PROTEIN_SECRETION	90	-0.295687	-0.881727	0.714721	1	1	3415	tags=24%, list=23%, signal=32%
HALLMARK_UNFOLDED_PROTEIN_RESPONSE	104	-0.283318	-0.84159	0.813265	1	1	4222	tags=32%, list=28%, signal=44%
HALLMARK_HEME_METABOLISM	162	-0.271928	-0.826936	0.861585	1	1	3524	tags=23%, list=24%, signal=30%
HALLMARK_INTERFERON_GAMMA_RESPONSE	160	-0.266246	-0.805848	0.898798	1	1	1552	tags=15%, list=10%, signal=17%
HALLMARK_ESTROGEN_RESPONSE_LATE	137	-0.264048	-0.803912	0.876382	1	1	2672	tags=19%, list=18%, signal=23%
HALLMARK_KRAS_SIGNALING_DN	119	-0.270198	-0.798168	0.880928	1	1	1685	tags=12%, list=11%, signal=13%
HALLMARK_APICAL_JUNCTION	148	-0.243416	-0.737805	0.945837	1	1	4046	tags=24%, list=27%, signal=32%
HALLMARK_WNT_BETA_CATENIN_SIGNALING	36	-0.250193	-0.677208	0.92613	1	1	1812	tags=14%, list=12%, signal=16%
HALLMARK_APICAL_SURFACE	30	-0.244341	-0.643815	0.927778	1	1	783	tags=7%, list=5%, signal=7%
HALLMARK_ESTROGEN_RESPONSE_EARLY	146	-0.208915	-0.635542	0.990927	1	1	2446	tags=14%, list=16%, signal=17%
HALLMARK_MYOGENESIS	147	-0.198912	-0.603798	0.996991	1	1	4222	tags=21%, list=28%, signal=29%
HALLMARK_MTORC1_SIGNALING	186	-0.191558	-0.579724	0.997998	1	1	4177	tags=23%, list=28%, signal=32%
HALLMARK_COAGULATION	99	-0.167693	-0.494339	0.997963	0.99855	1	4983	tags=20%, list=34%, signal=30%
