# Supplementary material for: WIN site inhibition disrupts a subset of WDR5 function
Source: Sci Rep. 2022 Feb 3;12:1848. doi: 10.1038/s41598-022-05947-9 (PMC8813994; doi:10.1038/s41598-022-05947-9)
Supplement: Supplementary file 3 — Supplementary Table S2. [file 41598_2022_5947_MOESM3_ESM.xlsx]

## Sheet: Sheet 1 - Supplementary Table 2
Supplementary Table S2: GSEA of RNA-Seq data from AIDW cells treated with C16
NAME	SIZE	ES	NES	NOM p-val	FDR q-val	FWER p-val	RANK AT MAX	LEADING EDGE
HALLMARK_G2M_CHECKPOINT	181	0.581138	3.23271	0	0	0	2244	tags=52%, list=18%, signal=62%
HALLMARK_E2F_TARGETS	194	0.590058	3.09597	0	0	0	1685	tags=48%, list=14%, signal=55%
HALLMARK_MYC_TARGETS_V1	194	0.542383	3.00728	0	0	0	1282	tags=46%, list=10%, signal=51%
HALLMARK_MYC_TARGETS_V2	58	0.517836	2.44578	0	0	0	2347	tags=38%, list=19%, signal=47%
HALLMARK_ANDROGEN_RESPONSE	78	0.278036	1.49312	0	0.0689744	0.038	3094	tags=47%, list=25%, signal=63%
HALLMARK_IL2_STAT5_SIGNALING	122	0.208267	1.14643	0	0.415256	0.247	1673	tags=25%, list=13%, signal=28%
HALLMARK_UNFOLDED_PROTEIN_RESPONSE	103	0.216714	1.14556	0.125	0.355934	0.247	1525	tags=21%, list=12%, signal=24%
HALLMARK_TNFA_SIGNALING_VIA_NFKB	138	0.177733	1.11388	0	0.366763	0.291	906	tags=14%, list=7%, signal=15%
HALLMARK_COMPLEMENT	119	0.183398	1.07194	0.363636	0.415413	0.363	1110	tags=18%, list=9%, signal=19%
HALLMARK_ALLOGRAFT_REJECTION	132	0.170502	0.996681	0.4	0.587615	0.515	1799	tags=23%, list=14%, signal=26%
HALLMARK_KRAS_SIGNALING_UP	91	0.17653	0.89899	0.6	0.754872	0.646	1583	tags=21%, list=13%, signal=24%
HALLMARK_INFLAMMATORY_RESPONSE	103	0.177477	0.869713	0.833333	0.754466	0.677	2005	tags=24%, list=16%, signal=29%
HALLMARK_MITOTIC_SPINDLE	180	0.222483			1	0	2135	tags=33%, list=17%, signal=39%
HALLMARK_MTORC1_SIGNALING	182	0.393403			1	0	2817	tags=43%, list=23%, signal=55%
HALLMARK_APICAL_JUNCTION	123	-0.445092	-1.50677	0	0.0644243	0.234	1743	tags=27%, list=14%, signal=31%
HALLMARK_INTERFERON_ALPHA_RESPONSE	69	-0.44379	-1.44644	0.0227743	0.0998917	0.428	2947	tags=41%, list=24%, signal=53%
HALLMARK_MYOGENESIS	105	-0.422062	-1.41187	0.0121335	0.123492	0.583	4131	tags=50%, list=33%, signal=75%
HALLMARK_BILE_ACID_METABOLISM	73	-0.424363	-1.36864	0.04111	0.166892	0.762	3039	tags=34%, list=24%, signal=45%
HALLMARK_P53_PATHWAY	146	-0.382516	-1.31014	0.0211055	0.265438	0.93	2895	tags=32%, list=23%, signal=41%
HALLMARK_KRAS_SIGNALING_DN	78	-0.396743	-1.3043	0.0699589	0.245971	0.937	2602	tags=29%, list=21%, signal=37%
HALLMARK_XENOBIOTIC_METABOLISM	117	-0.375081	-1.27136	0.0614919	0.306282	0.979	2301	tags=26%, list=19%, signal=32%
HALLMARK_NOTCH_SIGNALING	22	-0.44174	-1.2181	0.218245	0.447305	0.998	4040	tags=64%, list=33%, signal=94%
HALLMARK_REACTIVE_OXYGEN_SPECIES_PATHWAY	42	-0.392504	-1.20809	0.203883	0.440308	0.999	4634	tags=52%, list=37%, signal=83%
HALLMARK_HEME_METABOLISM	144	-0.34396	-1.18291	0.143863	0.497353	1	3857	tags=35%, list=31%, signal=51%
HALLMARK_WNT_BETA_CATENIN_SIGNALING	30	-0.392701	-1.13898	0.298226	0.634674	1	2957	tags=40%, list=24%, signal=52%
HALLMARK_COAGULATION	60	-0.354907	-1.12173	0.2878	0.660498	1	4949	tags=50%, list=40%, signal=83%
HALLMARK_ESTROGEN_RESPONSE_EARLY	120	-0.332497	-1.11996	0.257805	0.622523	1	3564	tags=32%, list=29%, signal=44%
HALLMARK_EPITHELIAL_MESENCHYMAL_TRANSITION	80	-0.337318	-1.10738	0.295803	0.631454	1	2815	tags=28%, list=23%, signal=35%
HALLMARK_HEDGEHOG_SIGNALING	21	-0.397154	-1.0673	0.410226	0.750727	1	2697	tags=29%, list=22%, signal=36%
HALLMARK_FATTY_ACID_METABOLISM	119	-0.305336	-1.03665	0.424975	0.826755	1	4274	tags=39%, list=34%, signal=60%
HALLMARK_APICAL_SURFACE	23	-0.372336	-1.03652	0.438138	0.783905	1	2193	tags=17%, list=18%, signal=21%
HALLMARK_HYPOXIA	124	-0.283719	-0.95775	0.594567	1	1	3563	tags=33%, list=29%, signal=46%
HALLMARK_GLYCOLYSIS	150	-0.272478	-0.93708	0.645226	1	1	2899	tags=25%, list=23%, signal=32%
HALLMARK_INTERFERON_GAMMA_RESPONSE	143	-0.27088	-0.935889	0.634171	1	1	2538	tags=22%, list=20%, signal=28%
HALLMARK_UV_RESPONSE_UP	121	-0.277145	-0.935083	0.641776	0.962067	1	2425	tags=25%, list=20%, signal=31%
HALLMARK_ADIPOGENESIS	156	-0.26653	-0.913597	0.713714	0.980945	1	4277	tags=35%, list=34%, signal=53%
HALLMARK_PEROXISOME	84	-0.275246	-0.913173	0.665986	0.942764	1	2925	tags=27%, list=24%, signal=36%
HALLMARK_ESTROGEN_RESPONSE_LATE	119	-0.266917	-0.911914	0.675403	0.909523	1	2636	tags=23%, list=21%, signal=29%
HALLMARK_APOPTOSIS	118	-0.257413	-0.862804	0.790371	0.984208	1	4125	tags=36%, list=33%, signal=54%
HALLMARK_PROTEIN_SECRETION	88	-0.234781	-0.772991	0.866326	1	1	1853	tags=14%, list=15%, signal=16%
HALLMARK_SPERMATOGENESIS	74	-0.229776	-0.753698	0.876955	1	1	569	tags=9%, list=5%, signal=10%
HALLMARK_IL6_JAK_STAT3_SIGNALING	53	-0.223303	-0.701109	0.895699	1	1	4519	tags=38%, list=36%, signal=59%
HALLMARK_DNA_REPAIR	141	-0.193411	-0.668591	0.974925	1	1	4644	tags=38%, list=37%, signal=60%
HALLMARK_UV_RESPONSE_DN	84	-0.195199	-0.645505	0.965164	1	1	2664	tags=19%, list=21%, signal=24%
HALLMARK_CHOLESTEROL_HOMEOSTASIS	56	-0.197534	-0.62632	0.953076	1	1	5127	tags=39%, list=41%, signal=67%
HALLMARK_PI3K_AKT_MTOR_SIGNALING	93	-0.186059	-0.620435	0.981557	1	1	4514	tags=33%, list=36%, signal=52%
HALLMARK_TGF_BETA_SIGNALING	43	-0.179959	-0.552132	0.983836	0.991616	1	1402	tags=12%, list=11%, signal=13%
HALLMARK_OXIDATIVE_PHOSPHORYLATION	182	-0.145381	-0.505499	1	0.968873	1	4146	tags=26%, list=33%, signal=38%
HALLMARK_PANCREAS_BETA_CELLS	15	-0.194711	-0.488551	0.978261	0.943761	1	2088	tags=13%, list=17%, signal=16%
