# Supplementary material for: WIN site inhibition disrupts a subset of WDR5 function
Source: Sci Rep. 2022 Feb 3;12:1848. doi: 10.1038/s41598-022-05947-9 (PMC8813994; doi:10.1038/s41598-022-05947-9)
Supplement: Supplementary file 4 — Supplementary Table S3. [file 41598_2022_5947_MOESM4_ESM.xlsx]

## Sheet: Sheet1
Supplementary Table S3: Impact of C16 or IAA on transcript levels from “universal” WDR5-bound genes
FEATURE	GENE NAME	log2FC: C16vsDMSO	padj: C16vsDMSO	log2FC: IAAvsNT	padj: IAAvsNT	MYC–WDR5 target
ENSG00000114391.8	RPL24	-0.381645	1.37521e-13	-0.408384	3.0469e-18	Y
ENSG00000169957.8	ZNF768	-0.624892	8.48182e-13	-1.22594	3.29501e-53	N
ENSG00000164587.7	RPS14	-0.324329	1.18879e-11	-0.419085	1.40427e-22	Y
ENSG00000135624.11	CCT7	-0.415652	2.68597e-10	-0.517621	8.5214e-19	Y
ENSG00000162244.6	RPL29	-0.33439	1.96904e-09	-0.353448	1.00923e-12	Y
ENSG00000149273.10	RPS3	-0.30747	1.96904e-09	-0.159214	0.000748679	Y
ENSG00000167526.9	RPL13	-0.360855	5.40368e-09	-0.0547812	0.390949	Y
ENSG00000100316.11	RPL3	-0.372984	2.51215e-08	-0.145433	0.0204535	N
ENSG00000137154.8	RPS6	-0.24309	3.36388e-08	-0.269524	3.69752e-12	N
ENSG00000142937.7	RPS8	-0.208161	9.0735e-08	-0.0429631	0.269132	Y
ENSG00000198755.6	RPL10A	-0.237738	9.84395e-07	-0.0476499	0.322146	Y
ENSG00000115268.5	RPS15	-0.390909	1.78228e-06	-0.252493	0.000516009	Y
ENSG00000071082.6	RPL31	-0.325352	2.3496e-06	-0.52499	4.83284e-19	Y
ENSG00000213923.6	CSNK1E	-0.382099	2.66533e-06	0.532978	1.82467e-14	N
ENSG00000100353.13	EIF3D	-0.230911	4.6227e-06	-0.254645	4.96132e-09	Y
ENSG00000063177.8	RPL18	-0.28797	5.7935e-06	-0.046537	0.468959	Y
ENSG00000174748.14	RPL15	-0.303269	8.78164e-06	-0.288885	1.01666e-06	Y
ENSG00000171863.8	RPS7	-0.237049	9.04316e-06	-0.190948	4.28379e-05	Y
ENSG00000147604.9	RPL7	-0.272663	1.66921e-05	-0.416795	8.49224e-15	Y
ENSG00000144713.8	RPL32	-0.272525	2.64608e-05	-0.244492	1.23243e-05	Y
ENSG00000075151.15	EIF4G3	-0.295897	3.53522e-05	-0.0794071	0.245402	Y
ENSG00000131469.8	RPL27	-0.309122	7.19566e-05	-0.492046	4.53656e-14	Y
ENSG00000163682.11	RPL9	-0.31659	8.4042e-05	-0.506399	5.42738e-14	Y
ENSG00000145592.9	RPL37	-0.315875	0.000111883	-0.365169	1.30442e-07	Y
ENSG00000136942.10	RPL35	-0.314102	0.000115912	-0.164929	0.0231215	Y
ENSG00000130255.8	RPL36	-0.497759	0.000157341	-0.484704	1.50262e-05	Y
ENSG00000134644.11	PUM1	-0.21172	0.000286903	-0.373399	9.67451e-15	N
ENSG00000141551.10	CSNK1D	-0.261114	0.000422808	0.0503244	0.485474	Y
ENSG00000198034.6	RPS4X	-0.210328	0.000454569	-0.0960633	0.0732955	Y
ENSG00000089009.11	RPL6	-0.290547	0.000582973	-0.659482	8.12223e-22	Y
ENSG00000136810.8	TXN	-0.325047	0.000598329	-0.479995	8.20393e-10	N
ENSG00000197756.5	RPL37A	-0.346645	0.000760832	-0.460908	5.75629e-08	Y
ENSG00000172809.8	RPL38	-0.341324	0.000767603	-0.397878	2.31501e-06	Y
ENSG00000125691.8	RPL23	-0.256502	0.000855892	-0.375161	2.91695e-09	Y
ENSG00000109475.12	RPL34	-0.218404	0.00154118	-0.552155	1.43041e-23	Y
ENSG00000167658.11	EEF2	-0.242673	0.00190343	0.152017	0.0233232	N
ENSG00000124614.9	RPS10	-0.369496	0.00218883	-0.483277	6.99367e-07	Y
ENSG00000122406.8	RPL5	-0.278446	0.00232794	-0.283954	0.00016507	Y
ENSG00000140988.11	RPS2	-0.222699	0.00248934	0.00894407	0.907857	Y
ENSG00000185104.15	FAF1	-0.132919	0.00257681	-0.2535	7.99684e-13	N
ENSG00000197958.8	RPL12	-0.273515	0.00327003	-0.165059	0.0382715	Y
ENSG00000265681.2	RPL17	-0.303459	0.00463375	-0.363807	2.53359e-05	Y
ENSG00000205581.6	HMGN1	-0.266686	0.00638327	-0.209363	0.00958775	Y
ENSG00000124767.6	GLO1	-0.223486	0.00648796	-0.494715	1.59992e-14	N
ENSG00000103599.15	IQCH	-0.402192	0.00749468	-1.46044	4.17977e-31	N
ENSG00000182899.10	RPL35A	-0.183417	0.00877607	-0.338129	6.20134e-10	Y
ENSG00000115484.10	CCT4	-0.174811	0.00907777	-0.273541	2.03856e-07	Y
ENSG00000138326.14	RPS24	-0.245865	0.00946384	-0.343777	4.19162e-06	Y
ENSG00000114867.15	EIF4G1	-0.20215	0.0118118	-0.0533322	0.466501	Y
ENSG00000229117.4	RPL41	-0.251114	0.017625	-0.397588	1.19059e-06	Y
ENSG00000125835.13	SNRPB	-0.152609	0.0342695	-0.284983	1.44023e-07	Y
ENSG00000185379.16	RAD51D	-0.256898	0.0546168	-0.792423	5.00405e-16	N
ENSG00000215301.5	DDX3X	0.163923	0.0628738	-0.124395	0.0734502	N
ENSG00000138674.12	SEC31A	0.121682	0.0659944	0.409233	6.44441e-18	N
ENSG00000142864.10	SERBP1	-0.0925227	0.0715056	-0.378388	5.17449e-25	Y
ENSG00000221914.4	PPP2R2A	-0.172928	0.077149	-0.225386	0.00200922	Y
ENSG00000157426.9	AASDH	-0.184565	0.100728	-0.546013	1.47308e-11	N
ENSG00000196531.6	NACA	-0.105732	0.117082	-0.0649584	0.221893	Y
ENSG00000198918.7	RPL39	-0.135582	0.121503	-0.148258	0.0227524	Y
ENSG00000146223.10	RPL7L1	-0.148176	0.122123	-0.641671	4.83707e-22	Y
ENSG00000145425.5	RPS3A	-0.148624	0.127713	-0.305376	1.04126e-05	Y
ENSG00000189091.8	SF3B3	-0.144069	0.147702	-0.294451	2.58341e-05	Y
ENSG00000142676.8	RPL11	-0.187593	0.158025	-0.277073	0.00359902	Y
ENSG00000161970.8	RPL26	-0.268712	0.209022	-0.32953	0.0311649	N
ENSG00000162961.9	DPY30	-0.106733	0.223798	-0.332765	1.72867e-08	N
ENSG00000134419.11	RPS15A	-0.108379	0.268831	-0.166599	0.0134505	Y
ENSG00000161011.15	SQSTM1	-0.140327	0.273386	0.123291	0.183777	N
ENSG00000205937.7	RNPS1	-0.0823682	0.280768	0.129298	0.0133048	Y
ENSG00000108953.12	YWHAE	-0.0711526	0.299567	0.0241227	0.655194	Y
ENSG00000167904.10	TMEM68	-0.13495	0.311081	-0.324215	0.000224018	N
ENSG00000135334.8	AKIRIN2	-0.0744089	0.453149	0.324106	4.64368e-08	N
ENSG00000114331.8	ACAP2	-0.0790516	0.558507	0.211679	0.00899832	N
ENSG00000097046.8	CDC7	0.0935322	0.569542	-0.0700979	0.531371	N
ENSG00000125485.13	DDX31	0.0661117	0.623008	-0.408054	5.50095e-08	N
ENSG00000112242.10	E2F3	-0.0501395	0.685835	-0.122295	0.0905302	Y
ENSG00000186184.11	POLR1D	-0.0350265	0.708706	-0.409872	1.36275e-16	N
ENSG00000168883.15	USP39	0.0358331	0.713516	-0.165693	0.00184457	N
ENSG00000113569.11	NUP155	0.0382544	0.751115	-0.403153	5.71295e-11	N
ENSG00000106263.13	EIF3B	0.0294534	0.825033	0.0913034	0.198192	N
ENSG00000175581.9	MRPL48	0.0321078	0.84394	0.0159257	0.872177	N
ENSG00000100150.12	DEPDC5	-0.0218189	0.850862	-0.112757	0.0530255	N
ENSG00000171552.8	BCL2L1	0.0131609	0.901814	0.420516	8.67948e-19	N
ENSG00000103275.14	UBE2I	0.0135926	0.910563	0.199313	0.000315108	N
ENSG00000152242.6	C18orf25	-0.00744539	0.955492	-0.00678612	0.922674	N
ENSG00000178997.7	EXD1	-0.638979	NA	-1.9531	0.123542	N
ENSG00000254772.5	EEF1G	0.56918	NA	0.466555	0.704495	N
There are 99 assigned genes in the “universal” set, 13 of which are not uniquely detected in RNA-Seq. “Feature” refers to the Ensembl ID. “Log2FC” is the log2-fold change in transcripts for C16vsDMSO and IAAvsNT (no treatment). Adjusted p-value is show in the adjacent column for each treatment. "MYC targets" are identifed as genes where binding of MYC in Ramos cells is dependent on its ability to…
