# Supplementary material for: WIN site inhibition disrupts a subset of WDR5 function
Source: Sci Rep. 2022 Feb 3;12:1848. doi: 10.1038/s41598-022-05947-9 (PMC8813994; doi:10.1038/s41598-022-05947-9)
Supplement: Supplementary file 5 — Supplementary Table S4. [file 41598_2022_5947_MOESM5_ESM.xlsx]

## Sheet: Two Hours
Supplementary Table S4: Significant gene body polymerase changes IAA vs NT
TRANSCRIPT	GENE	log2FC: 2hr IAAvsNT	padj: 2hr IAAvsNT
NM_001130820	RABL5	-1.15576	2.12e-05
NM_024417	FDXR	-1.06434	2.4e-09
NM_000048	ASL	-1.04507	1.11e-07
NM_138393	REEP6	-1.03201	0.000243937
NR_045985	ALOX15P1	-1.00748	0.00370811
NM_002404	MFAP4	-0.993138	0.00188763
NM_001042573	ENGASE	-0.956642	1.11e-05
NM_173542	PLBD2	-0.955381	4.12e-09
NM_000031	ALAD	-0.925783	9.36e-09
NM_014747	RIMS3	-0.925021	3.5e-08
NM_006242	PPP1R3D	-0.912211	0.0387566
NM_014320	HEBP2	-0.880982	0.000610756
NM_001171690	GCAT	-0.880903	1.59e-05
NM_001037806	NCKAP5L	-0.878503	1.94e-17
NM_024602	HECTD3	-0.868042	0.000271865
NM_018231	SLC38A7	-0.864171	2.77e-05
NM_001084	PLOD3	-0.857159	1.9e-06
NM_014908	DOLK	-0.851198	0.0157172
NM_175872	ZNF792	-0.838896	0.000630669
NM_001101653	COMMD9	-0.830637	0.000922561
NM_032038	SPNS1	-0.829098	1.58e-05
NM_016256	NAGPA	-0.827404	6.78e-05
NM_024509	LRFN3	-0.824303	0.008737
NM_020533	MCOLN1	-0.819449	5.1e-07
NM_000374	UROD	-0.810071	0.00385132
NM_002917	RFNG	-0.808679	0.00593515
NM_145798	OSBPL7	-0.805391	1.15e-08
NM_001037335	PRIC285	-0.798753	5.56e-09
NM_001243108	PLD2	-0.793535	4.61e-07
NM_052924	RHPN1	-0.792969	5.58e-06
NM_006735	HOXA2	-0.783613	0.00257458
NM_001185177	CES3	-0.783204	1.61e-07
NM_001006616	TSPAN17	-0.782187	1.68e-05
NM_139033	MAPK7	-0.776679	0.00319415
NR_003698	LOC729234	-0.77501	2.44e-05
NM_001171905	NUDT16	-0.772399	0.0009574
NM_016948	PARD6A	-0.769935	0.0332326
NM_001146259	PIP4K2C	-0.766543	7.41e-08
NM_001105565	SMTNL1	-0.764142	0.000279177
NM_004691	ATP6V0D1	-0.762053	6.03e-12
NM_006702	PNPLA6	-0.757465	4.5e-13
NM_032996	CASP9	-0.755854	2.35e-09
NM_003408	ZFP37	-0.755506	0.00223339
NR_027032	LOC100130776	-0.754358	0.0118807
NM_177556	TRO	-0.752407	0.00629985
NR_024034	KIAA0664L3	-0.748608	1.07e-05
NM_023072	ZSWIM4	-0.728455	0.00104273
NM_001012502	C9orf117	-0.725945	3.54e-05
NR_036640	YIPF1	-0.722573	3.67e-06
NM_001172682	ZNF641	-0.718981	2.87e-05
NM_003009	SEPW1	-0.715383	0.0488716
NM_020880	ZNF530	-0.713417	3.82e-05
NM_203397	MBLAC1	-0.707907	0.014018
NM_024598	C16orf57	-0.70636	2.42e-05
NM_003425	ZNF45	-0.704501	2.51e-07
NM_152357	ZNF440	-0.702593	0.000115504
NM_025250	TTYH3	-0.701903	3.64e-06
NM_152511	DUSP18	-0.69872	0.0474598
NM_001013660	FRRS1	-0.69815	2.3e-06
NM_152426	APOBEC3D	-0.696792	4.64e-05
NM_024348	DCTN3	-0.689587	0.00135692
NM_173829	SREK1IP1	-0.688308	1.04e-06
NM_000988	RPL27	-0.687696	2.69e-06
NM_005645	TAF13	-0.68684	0.010446
NM_001040715	KIAA0895L	-0.683638	0.000171097
NM_001080434	LMTK3	-0.683225	2.62e-06
NM_198855	ZNF211	-0.682028	0.00154629
NM_022460	HS1BP3	-0.681965	9.22e-07
NM_017877	C2orf18	-0.679439	4.67e-05
NM_020448	NIPAL3	-0.679422	1.84e-08
NM_001142784	IL11RA	-0.670787	1.57e-05
NM_022153	C10orf54	-0.669825	7.41e-08
NM_002690	POLB	-0.667131	7.72e-07
NM_020530	OSM	-0.666011	0.041382
NM_015395	TECPR1	-0.665428	1.11e-11
NM_138392	SHKBP1	-0.665019	5.45e-06
NM_007110	TEP1	-0.664139	8.35e-07
NM_018426	TMEM63B	-0.660683	4.33e-06
NM_206900	RTN2	-0.657976	0.0033288
NM_052902	STK11IP	-0.656121	9.18e-05
NM_004486	GOLGA2	-0.654292	9.09e-07
NM_015388	YIPF3	-0.653568	4.38e-05
NM_001127396	STXBP2	-0.64838	2.49e-08
NR_038893	CBR3-AS1	-0.644578	0.00011157
NM_000999	RPL38	-0.643307	2.81e-14
NM_020216	RNPEP	-0.641649	7.74e-06
NR_033770	ROCK1P1	-0.641415	0.0169334
NM_007105	SLC22A18AS	-0.64073	0.00706443
NM_013385	CYTH4	-0.635505	8.69e-07
NM_033413	LRRC46	-0.632369	6.03e-05
NM_003141	TRIM21	-0.628499	0.000826137
NM_000308	CTSA	-0.626036	0.000175061
NM_004881	TP53I3	-0.62451	0.00506322
NM_001127399	YPEL5	-0.623317	0.000583937
NR_039998	LOC100506655	-0.621721	0.00654977
NR_003256	ABCD4	-0.620513	5.91e-08
NM_201521	KLC4	-0.620345	0.00973055
NM_015104	ATG2A	-0.617971	5.53e-05
NR_024386	PLEKHM1P	-0.615653	7.3e-06
NM_145245	EVI5L	-0.61377	2.8e-07
NM_153615	RGL4	-0.61304	0.00199905
NR_026914	MGC16275	-0.612228	5.16e-08
NM_032376	TMEM101	-0.606394	0.00097867
NM_001172223	MOB2	-0.606375	3.61e-05
NM_001145265	SLC35C1	-0.605707	7.87e-05
NM_198963	DHX57	-0.604423	7.43e-08
NM_005090	JMJD7-PLA2G4B	-0.604213	9.77e-07
NM_194280	TMEM219	-0.598027	0.000648345
NM_001145474	ATPAF1-AS1	-0.597473	0.0495842
NM_014835	OSBPL2	-0.595192	4.11e-08
NM_198850	PHLDB3	-0.595015	6.57e-08
NM_005337	NCKAP1L	-0.594013	3.17e-06
NM_001185058	NOL3	-0.592617	0.0117183
NM_001098794	FAM160A2	-0.588484	7.88e-07
NM_213566	DFFA	-0.588406	2.11e-07
NM_001170570	CXorf56	-0.587302	1.5e-05
NM_020322	ACCN3	-0.585243	0.00847157
NM_133635	POFUT2	-0.584803	1.58e-06
NM_002593	PCOLCE	-0.584422	0.00118663
NM_002826	QSOX1	-0.583824	8.25e-07
NM_001198868	CAPN1	-0.583501	2.56e-06
NM_018073	TRIM68	-0.581579	0.0114185
NM_000995	RPL34	-0.581184	2.96e-07
NM_020947	KIAA1609	-0.579835	0.000391681
NM_001193286	SIRT2	-0.578332	0.00406383
NM_019104	LIN37	-0.577789	0.0367031
NM_020196	XAB2	-0.577612	1.79e-07
NM_025149	ACSF2	-0.577361	2.49e-08
NM_001252294	SPDEF	-0.575709	0.0462488
NM_014634	PPM1F	-0.575089	2.58e-07
NM_001283	AP1S1	-0.572956	0.014097
NM_004283	RAB3D	-0.569654	0.000701755
NM_021181	SLAMF7	-0.569165	0.00342723
NM_001025070	RPS14	-0.568002	1.65e-12
NM_144679	C17orf56	-0.566166	0.000372394
NR_026943	LOC642852	-0.565377	4.57e-05
NM_016541	GNG13	-0.564674	0.0416686
NM_001404	EEF1G	-0.563842	7.04e-08
NM_033455	KCNK7	-0.563174	0.0328243
NM_001012643	MYPOP	-0.56265	5.87e-06
NM_018956	C9orf9	-0.562377	0.0403851
NM_013398	ZNF224	-0.561206	0.00041726
NM_080571	C20orf96	-0.556987	0.0145922
NM_001039584	PICK1	-0.555522	3.44e-05
NM_001099409	EHBP1L1	-0.55065	0.00031084
NM_001098494	ZNF419	-0.549156	0.0148238
NM_000661	RPL9	-0.548017	0.00546311
NM_003901	SGPL1	-0.54675	1.13e-07
NM_001171741	C3orf18	-0.546352	0.00312075
NM_003150	STAT3	-0.546207	7.23e-05
NM_014718	CLSTN3	-0.544911	0.00212412
NM_001017981	RNF215	-0.543245	0.0454115
NM_000713	BLVRB	-0.54318	6.58e-05
NM_012260	HACL1	-0.542692	6.22e-06
NM_018438	FBXO6	-0.542644	0.000641504
NM_003881	WISP2	-0.542409	0.0112474
NM_032846	RAB2B	-0.541474	2.78e-05
NM_001610	ACP2	-0.539729	0.000358344
NM_001143888	BSDC1	-0.538716	5.79e-05
NM_032349	NUDT16L1	-0.538005	0.0289984
NM_001130144	LTBP3	-0.53771	5.82e-06
NM_031954	KCTD10	-0.537613	5.73e-07
NM_001040126	PQLC2	-0.535627	0.00374002
NM_020995	HPR	-0.534186	0.0179828
NM_032872	SYTL1	-0.534009	0.00353421
NM_032174	TOMM40L	-0.533456	0.00202136
NM_005017	PCYT1A	-0.532292	6.26e-05
NM_001287	CLCN7	-0.531737	2e-06
NM_020792	NCEH1	-0.531287	1.02e-07
NM_012478	WBP2	-0.531254	0.000885119
NM_004756	NUMBL	-0.53099	0.000216853
NM_013320	HCFC2	-0.530942	6.02e-05
NM_003675	PRPF18	-0.53052	7.54e-07
NM_001199867	MARK4	-0.529918	8.48e-05
NM_005490	SH2D3A	-0.52974	0.000373084
NM_032016	STARD3NL	-0.529426	1.17e-05
NM_024731	KLHL36	-0.529321	0.000158748
NM_194249	DND1	-0.529072	0.0310488
NM_001044385	TMEM237	-0.528963	0.00353133
NM_016309	LCMT1	-0.528212	4.28e-06
NM_145637	APOL2	-0.527548	1.01e-06
NM_001077198	ATG9A	-0.526109	0.0024736
NM_020857	VPS18	-0.525558	0.0017721
NM_016539	SIRT6	-0.525114	1.45e-05
NM_001077194	GPBAR1	-0.524487	0.00596407
NM_145058	RILPL2	-0.523749	0.000144111
NR_046000	IRF4	-0.523241	0.000631065
NR_034023	LOC339807	-0.521587	0.0271427
NM_022736	MFSD1	-0.521495	0.000931629
NM_016213	TRIP4	-0.520938	0.000107574
NM_152373	ZNF684	-0.520864	5.59e-05
NM_007188	ABCB8	-0.519987	6.76e-08
NM_014770	AGAP2	-0.519979	1.06e-06
NM_014698	TMEM63A	-0.517821	4.38e-05
NM_017712	PGPEP1	-0.515656	0.000853658
NM_005831	CALCOCO2	-0.515506	0.00296806
NM_001048218	SCYL1	-0.515243	7.8e-07
NM_002647	PIK3C3	-0.511726	4.9e-08
NM_000262	NAGA	-0.511027	0.00929677
NM_014028	OSTM1	-0.510843	3.65e-05
NM_032140	C16orf48	-0.509421	0.0298267
NM_198183	UBE2L6	-0.507783	0.000648345
NM_004937	CTNS	-0.507483	4.4e-05
NM_145249	IFI27L1	-0.506194	4.22e-05
NM_014384	ACAD8	-0.505625	0.00232138
NM_001198974	TMEM110-MUSTN1	-0.50329	4.29e-08
NM_207197	ADAM15	-0.500896	0.0013387
NM_001087	AAMP	-0.500741	0.0039822
NM_002446	MAP3K10	-0.500362	0.00169657
NM_014079	KLF15	-0.49896	0.000238661
NM_001134672	FAM204A	-0.498594	1.52e-06
NM_199342	CCDC23	-0.497154	0.0203055
NM_016586	MBIP	-0.497041	2.57e-05
NM_004402	DFFB	-0.496332	0.00564458
NM_032285	MRI1	-0.495922	0.0280119
NM_003452	ZNF189	-0.495165	0.000489084
NM_053006	TSSK2	-0.494029	0.0292929
NM_001159491	BRI3	-0.49188	0.00385132
NM_001166212	CLCF1	-0.491662	0.0373797
NM_024103	SLC25A23	-0.491258	0.00508554
NM_030645	SH3BP5L	-0.490986	6.06e-07
NM_001013839	EXOC7	-0.490694	1.65e-06
NM_001199573	TRIM22	-0.49038	0.00223974
NM_000904	NQO2	-0.489811	0.000216853
NM_012311	KIN	-0.48949	0.000273458
NM_018201	TBC1D13	-0.489019	5.64e-07
NM_017772	TBC1D22B	-0.488273	2.18e-11
NM_014077	FAM32A	-0.486695	0.00042952
NM_014164	FXYD5	-0.485091	2.15e-06
NM_017728	TMEM104	-0.484807	2.23e-07
NM_030935	TSC22D4	-0.484747	0.000206326
NR_033341	LOC100379224	-0.483507	0.000149559
NM_003666	BLZF1	-0.483339	0.0023841
NM_152604	ZNF383	-0.482851	0.000160568
NM_001143804	PHOSPHO1	-0.482176	2.16e-05
NM_052963	TOP1MT	-0.481439	0.000446102
NM_173525	C11orf42	-0.479491	0.0278519
NM_021822	APOBEC3G	-0.47931	0.0047019
NM_002076	GNS	-0.478482	0.000162032
NM_017818	WRAP73	-0.477563	2.69e-06
NM_001102594	DTX2	-0.477261	0.00402128
NM_007335	DLEC1	-0.476096	0.00051677
NM_001171819	PPARD	-0.475897	3.5e-08
NM_022719	DGCR14	-0.475318	9.79e-06
NM_006184	NUCB1	-0.474332	4.88e-06
NM_198457	ZNF600	-0.474194	0.00489626
NM_020374	C12orf4	-0.472987	3.36e-06
NM_182491	ZFAND2A	-0.47253	0.00274992
NM_001040667	HSF4	-0.4723	0.0401623
NM_152924	ABHD2	-0.471915	5.8e-10
NM_004092	ECHS1	-0.471873	0.0341631
NM_002180	IGHMBP2	-0.47187	0.000243937
NM_000400	ERCC2	-0.47131	0.00119012
NM_001168390	C10orf105	-0.470463	6.21e-06
NM_018316	KLHL26	-0.469977	0.000668726
NM_014716	ACAP1	-0.469931	5.2e-05
NM_198243	ASB7	-0.469663	2.76e-05
NM_173642	RIMKLA	-0.469594	0.000243937
NM_178229	IQGAP3	-0.469345	0.0011225
NM_003778	B4GALT4	-0.468336	0.00199905
NR_026752	CROCCP2	-0.468321	0.0035745
NM_025182	FAM214B	-0.466072	0.0163352
NM_152499	CCDC24	-0.464111	0.0398981
NM_001256047	C19orf12	-0.46408	0.000279177
NM_024523	GCC1	-0.463662	0.0113706
NM_000924	PDE1B	-0.463376	0.0289688
NM_022078	GPATCH3	-0.463014	0.00249961
NM_145230	ATP6V0E2	-0.462221	0.0308979
NM_001724	BPGM	-0.460089	0.000459443
NM_001042632	SNX21	-0.458847	0.000386301
NM_000996	RPL35A	-0.458044	1.27e-07
NM_024591	CHMP6	-0.457886	0.0106508
NR_024212	RNF185	-0.457798	2.39e-06
NM_152707	SLC25A16	-0.457597	8.18e-07
NM_000992	RPL29	-0.457555	0.0187436
NM_002064	GLRX	-0.456904	0.0183272
NM_002166	ID2	-0.456771	0.0126169
NM_138697	TAS1R1	-0.455452	0.00298973
NM_152906	C22orf25	-0.454407	6.53e-08
NM_007171	POMT1	-0.453094	0.00223274
NM_024725	CCDC82	-0.452243	0.000747061
NM_012175	FBXO3	-0.451828	0.000241626
NM_152742	GPC2	-0.451804	0.00262705
NM_001145649	ZNF529	-0.451746	0.000719011
NM_015346	ZFYVE26	-0.451699	5.23e-07
NM_000998	RPL37A	-0.451491	0.00627148
NM_021632	ZNF350	-0.451433	0.0176189
NM_014470	RND1	-0.450425	0.00256484
NM_001080404	ZNF878	-0.450214	0.0121634
NM_001142499	FLYWCH2	-0.450002	0.00352091
NM_016072	GOLT1B	-0.449707	0.000539242
NM_005773	ZNF256	-0.448543	0.00139423
NM_019118	TMEM234	-0.447521	0.0310146
NM_017721	CC2D1A	-0.446983	0.00078005
NR_003697	SNHG15	-0.446931	0.00173932
NM_020825	CRAMP1L	-0.446773	2.06e-07
NM_016162	ING4	-0.446529	0.00601049
NM_001173498	MAN2B1	-0.445707	3.55e-05
NM_022096	ANKRD5	-0.445268	0.017105
NM_005128	DOPEY2	-0.444943	4.84e-06
NM_005896	IDH1	-0.444373	0.00211113
NM_000520	HEXA	-0.44431	3.31e-05
NM_006653	FRS3	-0.44415	0.007854
NM_015994	ATP6V1D	-0.443953	0.00293612
NM_000975	RPL11	-0.443874	4.15e-05
NM_015627	LDLRAP1	-0.443744	0.0336887
NM_001204513	RBAK-LOC389458	-0.443107	7.58e-05
NM_001440	EXTL3	-0.443076	0.000192313
NM_152791	ZNF555	-0.441247	0.00770268
NM_012461	TINF2	-0.441192	0.00163362
NM_001162530	SH3D21	-0.441057	0.00185662
NM_016243	CYB5R1	-0.441022	0.0213085
NM_020964	EPG5	-0.440832	7.08e-12
NM_024898	DENND1C	-0.439614	0.00180466
NM_020738	KIDINS220	-0.438786	1.78e-08
NM_001009811	AZI1	-0.438525	0.000668483
NM_020956	PRX	-0.437873	0.00948042
NM_016433	GLTP	-0.436995	0.000286775
NM_134426	SLC26A6	-0.435454	0.0072857
NM_000147	FUCA1	-0.434917	0.0346441
NM_014430	CIDEB	-0.434464	0.00992475
NM_004781	VAMP3	-0.434152	0.00773221
NM_001141973	ATP13A2	-0.434037	0.000291118
NM_016094	COMMD2	-0.433999	0.000115931
NM_001130971	NELF	-0.43277	0.000105596
NM_152902	TIPRL	-0.432198	0.000158748
NM_001012727	AGPAT2	-0.432164	0.00779566
NM_002096	GTF2F1	-0.431879	0.00146001
NM_024807	TREML2	-0.429944	0.00980294
NM_173480	ZNF57	-0.429682	0.0320628
NM_014994	MAPKBP1	-0.429183	0.000562067
NR_037665	LOC100506548	-0.428958	0.00428615
NM_017940	NBPF1	-0.428926	0.000444303
NM_001166103	SPINT2	-0.428723	0.0235152
NM_004234	ZNF235	-0.428355	0.0148186
NM_001102657	ZNF836	-0.427529	0.0164007
NM_015260	SIN3B	-0.426755	1.92e-06
NM_001433	1	-0.425507	3.5e-06
NM_001001329	PRKCSH	-0.425216	1.2e-05
NM_000978	RPL23	-0.424795	0.0177517
NR_046308	TSPO	-0.424568	0.00958297
NM_016246	HSD17B14	-0.42453	0.0446753
NM_000967	RPL3	-0.424028	0.000237214
NM_022916	VPS33A	-0.423848	0.000412446
NM_032352	BRMS1L	-0.423673	0.000249003
NM_032534	KRBA1	-0.423656	0.000145349
NR_046346	GDAP1	-0.423188	0.0119094
NM_178863	KCTD13	-0.423155	8.25e-07
NM_005341	ZBTB48	-0.422436	0.000287548
NM_003660	PPFIA3	-0.422215	0.00252624
NM_182764	ELMO2	-0.421871	0.000527505
NM_001481	GAS8	-0.421862	0.00133301
NM_022904	RASAL3	-0.42166	0.000600745
NM_079834	SCAMP4	-0.42118	0.00385132
NM_017667	CCDC132	-0.420791	2.36e-07
NM_001184940	C9orf25	-0.420284	0.000313746
NM_020918	GPAM	-0.420258	0.00130216
NM_001001520	HDGFRP2	-0.418986	0.000158985
NM_017750	RETSAT	-0.418894	0.00245253
NM_000302	PLOD1	-0.418781	0.00084899
NR_037659	POC1B	-0.418701	5.82e-06
NM_015399	BRMS1	-0.418077	0.000411641
NM_001201475	C18orf21	-0.417283	0.00165578
NM_001077482	NR1I3	-0.416762	0.0154938
NM_001345	DGKA	-0.416394	7.65e-05
NM_004620	TRAF6	-0.41638	0.000271796
NM_152228	TAS1R3	-0.416008	0.00942336
NM_001130410	ACAA1	-0.415629	0.00396928
NM_001040118	ARAP1	-0.415221	1.51e-06
NM_078483	SLC36A1	-0.415139	0.000228118
NM_024321	RBM42	-0.415118	0.0107523
NM_138361	LRSAM1	-0.414612	0.000380356
NM_001077397	IRF2BP2	-0.414173	0.00618984
NM_004983	KCNJ9	-0.41415	0.0329892
NM_001135156	DPF1	-0.414006	0.00770268
NM_012199	EIF2C1	-0.413925	0.000648028
NM_001142285	RPS24	-0.412936	2.77e-07
NM_020375	C12orf5	-0.412679	1.31e-06
NM_130798	SNAP23	-0.412295	0.00295899
NM_006812	OS9	-0.411464	0.00612349
NM_003878	GGH	-0.411329	0.00673358
NR_015401	FLJ35390	-0.41124	0.0463866
NM_000970	RPL6	-0.411144	0.0142388
NM_001002880	CBY1	-0.409917	0.00413144
NM_001077526	MTMR14	-0.409916	3.66e-08
NM_080631	VPS41	-0.409766	1.93e-06
NM_152945	RBM45	-0.409449	0.00133301
NM_014855	KIAA0415	-0.409024	3.82e-05
NM_033452	TRIM47	-0.408867	0.0374365
NM_001143919	LTB4R	-0.408039	0.000638031
NM_181846	ZSCAN22	-0.407374	0.000708962
NM_001383	DPH1	-0.407038	0.00809526
NM_001378	DYNC1I2	-0.406993	0.000145834
NR_028330	C15orf37	-0.405423	0.00876879
NM_003684	MKNK1	-0.405419	0.000252166
NR_033808	CYP3A5	-0.405064	0.0190111
NM_000232	SGCB	-0.404172	0.0357351
NM_145867	LTC4S	-0.40394	0.0392681
NM_016004	IFT52	-0.403929	0.000256702
NM_170600	SH2D3C	-0.40392	0.000807023
NR_037658	BLOC1S1-RDH5	-0.403749	1.62e-05
NM_198552	FAM89A	-0.403499	0.00564458
NM_002337	LRPAP1	-0.403027	0.000347187
NM_001749	CAPNS1	-0.40168	0.0296519
NM_032493	AP1M1	-0.401547	0.000216751
NM_001143935	CROT	-0.401517	0.000362793
NM_006466	POLR3F	-0.401299	0.000358344
NM_000997	RPL37	-0.401063	0.000192313
NM_015953	NOSIP	-0.400502	0.000187388
NM_006076	AGFG2	-0.400345	8.46e-08
NM_001145463	YIF1B	-0.399563	0.00587968
NM_012100	DNPEP	-0.399146	0.000151773
NM_001007561	IRGQ	-0.397685	0.00638802
NM_016428	ABI3	-0.396554	0.00370416
NM_007104	RPL10A	-0.39595	0.00260171
NM_018986	SH3TC1	-0.395581	2.09e-05
NM_001201372	CCDC136	-0.395507	1.9e-07
NM_173475	DCUN1D3	-0.395406	0.000978773
NM_032718	MFSD9	-0.395278	0.00815987
NM_030877	CTNNBL1	-0.394996	1.33e-08
NM_001098577	RPL31	-0.394753	2.59e-06
NR_038983	LOC100506134	-0.394726	0.0171628
NR_024077	WASH2P	-0.394714	0.000799389
NM_001010	RPS6	-0.39302	0.000252166
NM_144723	ZMAT2	-0.392531	0.0110805
NM_000709	BCKDHA	-0.392399	0.000556977
NM_153006	NAGS	-0.391775	0.00430403
NM_017879	ZNF416	-0.391228	0.0444247
NM_000987	RPL26	-0.390266	0.011409
NM_019592	RNF20	-0.39025	9.22e-05
NM_001146099	NEK3	-0.390198	0.0258999
NM_014433	RTDR1	-0.390118	1.25e-05
NM_018051	WDR60	-0.389767	0.000120418
NM_033198	PIGS	-0.389589	0.00230669
NM_006117	ECI2	-0.389557	0.0430315
NM_033647	HELB	-0.389482	0.0280833
NM_153603	COG7	-0.389073	0.000161781
NM_003331	TYK2	-0.387797	1.22e-05
NM_002517	NPAS1	-0.387289	0.0196462
NM_020210	SEMA4B	-0.386749	0.00151927
NM_005469	ACOT8	-0.386552	0.000962844
NM_001205	BNIP1	-0.386386	0.00123282
NM_001040196	AGTRAP	-0.385568	0.0428768
NM_001076678	ZNF493	-0.385255	6.88e-05
NR_023383	DTX2P1-UPK3BP1-PMS2P11	-0.385032	0.0401542
NM_006225	PLCD1	-0.384524	0.000692515
NM_021575	AP2S1	-0.383818	0.0156018
NM_001042635	NGDN	-0.383757	0.00100236
NM_002073	GNAZ	-0.382252	6.22e-06
NM_007022	CYB561D2	-0.381751	0.0193944
NM_030961	TRIM56	-0.381661	0.0182717
NM_001127605	LIPA	-0.381165	0.000929446
NM_016044	FAHD2A	-0.381052	0.0332326
NM_007209	RPL35	-0.38093	0.000848826
NM_003840	TNFRSF10D	-0.380714	0.0150523
NM_138336	MYEOV2	-0.380711	0.000264945
NM_002766	PRPSAP1	-0.380309	0.0260811
NM_022734	METTL17	-0.378269	0.00578491
NM_152556	C7orf60	-0.377953	0.000189996
NM_152544	METTL19	-0.377915	8.08e-06
NM_001042548	FEZ2	-0.377802	0.00188411
NM_003942	RPS6KA4	-0.377408	0.00484245
NM_001145815	AMDHD2	-0.377396	0.00980366
NM_000113	TOR1A	-0.377275	1.33e-05
NM_004882	CIR1	-0.377118	0.000610561
NM_018320	RNF121	-0.376966	0.000271228
NM_024789	TMEM180	-0.376736	0.00663167
NM_001080400	PLIN4	-0.376507	0.0158602
NM_015432	PLEKHG4	-0.376395	0.0110532
NM_001135602	GLB1	-0.376288	1.64e-05
NM_145858	CRYZL1	-0.37569	0.000231862
NM_014924	ATG14	-0.375368	0.000814812
NM_015049	TRAK2	-0.375312	0.000271796
NM_017891	C1orf159	-0.375093	0.000161558
NR_038948	LOC100506136	-0.374751	0.0377008
NM_001193343	MRPS18A	-0.374615	6.94e-05
NM_024528	NKAP	-0.373941	0.0140847
NM_003193	TBCE	-0.373917	0.000379677
NM_033386	MICALL1	-0.373526	0.00439751
NM_007292	ACOX1	-0.373397	0.00587734
NM_000286	PEX12	-0.373266	0.00155909
NR_026682	LOC100268168	-0.372059	0.0273619
NM_033238	PML	-0.371473	7.04e-06
NM_001006	RPS3A	-0.371129	0.000305694
NM_005120	MED12	-0.370956	0.010051
NM_017999	RNF31	-0.37087	0.001591
NM_001174084	POLL	-0.370341	0.00797414
NM_001256802	RPS3	-0.369711	5.76e-08
NM_032296	FLYWCH1	-0.369612	0.0014954
NM_000387	SLC25A20	-0.369605	0.00743712
NM_198681	PLEKHG5	-0.368987	0.00118669
NM_015873	VILL	-0.368915	0.0075593
NM_080652	TMEM41A	-0.368156	0.00133058
NM_001520	GTF3C1	-0.368019	8.79e-07
NM_001034024	DMAP1	-0.367546	0.0167969
NM_004724	ZW10	-0.367529	0.000476131
NM_014452	TNFRSF21	-0.36746	0.00352091
NM_021994	ZNF277	-0.366843	4.87e-07
NR_002806	FAM13A-AS1	-0.365401	0.0310697
NM_003921	BCL10	-0.365044	0.0134645
NM_001252120	PASK	-0.365027	0.000562441
NM_032251	CCDC88B	-0.364292	0.000915419
NM_012486	PSEN2	-0.364018	0.0029223
NR_026899	LOC146880	-0.363188	0.0134515
NM_152244	SNX11	-0.363076	0.0389108
NM_000164	GIPR	-0.362952	0.00624018
NM_012256	ZNF212	-0.362772	0.00157512
NM_004140	LLGL1	-0.362595	0.0298435
NM_001164194	PLIN3	-0.362475	0.00519725
NM_138496	CYHR1	-0.362442	0.000121503
NM_001010868	C6orf163	-0.362085	0.00693531
NM_133264	WIPF2	-0.362078	0.00406383
NM_003627	SLC43A1	-0.361307	0.0196511
NM_007315	STAT1	-0.36129	0.00444566
NM_001136018	EPHX1	-0.360482	0.0440646
NM_144778	MBNL2	-0.360256	8.46e-08
NM_020246	SLC12A9	-0.36016	0.0336669
NM_001199198	TBC1D23	-0.360137	0.00102779
NM_001198934	ABCC10	-0.360073	9.85e-06
NM_002601	PDE6D	-0.358767	0.00135698
NM_145169	SFT2D1	-0.358585	0.000716733
NM_007054	KIF3A	-0.358065	0.000963978
NM_013443	ST6GALNAC6	-0.357665	0.0316835
NM_014339	IL17RA	-0.356624	0.00259258
NM_016530	RAB8B	-0.356411	0.000931629
NM_001080543	C19orf29	-0.356266	0.0014527
NM_052951	DNTTIP1	-0.355642	0.00128034
NM_001011	RPS7	-0.355212	0.000472458
NM_001174119	ZFYVE27	-0.354903	7.3e-06
NM_001080539	CCDC150	-0.354832	0.000931629
NM_001000	RPL39	-0.354758	0.0114185
NM_019024	HEATR5B	-0.353551	0.000859141
NM_016630	SPG21	-0.353481	0.00457353
NM_001102651	ZNF554	-0.353441	0.0109413
NM_001184766	ODF2L	-0.35254	0.00671128
NM_006298	ZNF192	-0.352352	0.0111353
NM_004807	HS6ST1	-0.351889	0.0428326
NM_182490	ZNF227	-0.351816	0.000237647
NM_001525	HCRTR1	-0.351757	0.0346104
NM_021202	TP53INP2	-0.351248	0.0165607
NM_001164615	FZD6	-0.351084	0.000372394
NR_027241	LOC388796	-0.350991	1.51e-06
NM_014292	CBX6	-0.35094	0.00699713
NM_001031696	PLD3	-0.350692	0.016457
NM_001256265	FLII	-0.350652	0.00615322
NM_000395	CSF2RB	-0.349545	4.04e-07
NM_017801	CMTM6	-0.349107	0.00635838
NM_018191	RCBTB1	-0.348581	0.00300084
NM_001204890	ISY1-RAB43	-0.347263	0.000243304
NM_015302	HAUS5	-0.346556	0.00419015
NM_001033566	RHOT1	-0.346187	0.00385318
NM_001136575	LANCL1	-0.346052	0.00255342
NM_018957	SH3BP1	-0.345661	0.0195821
NM_001135772	LRP5L	-0.345268	0.0321869
NM_152289	ZNF561	-0.345117	0.00103207
NM_032120	RBM48	-0.345073	0.0194159
NM_001029998	SLC10A7	-0.344973	3.8e-07
NM_015950	MRPL2	-0.343679	0.0468052
NM_001160045	GLI1	-0.343291	0.0106365
NM_020696	KIAA1143	-0.343145	0.00857682
NM_024700	SNIP1	-0.343126	0.000325526
NM_018688	BIN3	-0.343081	1.67e-05
NM_145689	APBB1	-0.343062	0.0493144
NM_015291	DNAJC16	-0.342708	9.64e-05
NM_021732	AVPI1	-0.342444	0.0313975
NM_024942	C10orf88	-0.341723	0.00897115
NM_004409	DMPK	-0.341707	0.00734998
NM_001335	CTSW	-0.341469	0.0230215
NM_001165884	ZNF268	-0.341141	0.000185357
NM_001042432	CLN3	-0.340908	0.0257138
NM_001195150	LOC100130705	-0.340626	0.0074126
NM_001193478	CDADC1	-0.340538	0.00226723
NM_001083314	CHMP1A	-0.340215	0.00627148
NM_012383	OSTF1	-0.340169	0.00232138
NM_015635	GAPVD1	-0.340113	0.000596801
NM_020924	ZBTB26	-0.33982	0.0278519
NM_020745	AARS2	-0.339647	0.000313746
NM_078471	MYO18A	-0.33923	9.33e-07
NM_007184	NISCH	-0.339154	0.000102806
NM_001161500	ZNF611	-0.338895	0.0205176
NM_006710	COPS8	-0.338748	0.00751738
NM_001005851	ZNF780B	-0.338678	0.00506483
NM_017905	TMCO3	-0.33847	0.000115313
NM_018161	NADSYN1	-0.338435	1.3e-05
NM_005536	IMPA1	-0.338394	0.00535796
NM_015353	KCTD2	-0.338154	0.0175047
NM_002319	LRCH4	-0.337762	0.00815987
NM_001202547	SYNJ2BP-COX16	-0.337582	0.000121005
NM_004317	ASNA1	-0.337152	0.0206514
NM_013366	ANAPC2	-0.336726	0.000217353
NM_022468	MMP25	-0.336688	0.0136331
NM_018025	GPATCH1	-0.336629	0.000279177
NM_000391	TPP1	-0.33654	0.0406675
NM_001013694	SRRD	-0.336185	0.00394511
NM_001142318	TXNL4B	-0.336164	0.0451018
NM_001039366	ATP6V1E1	-0.335756	0.00127975
NM_001114118	C17orf85	-0.335522	0.000927186
NM_001695	ATP6V1C1	-0.335319	0.000297564
NM_016407	C20orf43	-0.335243	7.29e-05
NM_005561	LAMP1	-0.335143	0.00172297
NM_001253384	RPL15	-0.335136	2.58e-06
NM_003329	TXN	-0.334883	0.0357351
NM_018303	EXOC2	-0.334737	2.92e-06
NM_000122	ERCC3	-0.334581	3.69e-05
NM_001130047	TBCEL	-0.334554	0.000386879
NM_178562	TSPAN33	-0.334446	0.00195934
NM_018066	GPN2	-0.334396	0.00479881
NM_006257	PRKCQ	-0.334212	5.84e-05
NM_004656	BAP1	-0.3341	0.00207038
NM_012398	PIP5K1C	-0.333414	5.72e-05
NM_003312	TST	-0.333104	0.0306624
NM_032263	IQCG	-0.333088	3.31e-05
NM_001127457	CRY2	-0.33289	0.000800774
NR_027763	GYS1	-0.332756	0.0105597
NM_001146016	TJAP1	-0.332433	0.00208001
NM_001145319	PLS1	-0.332195	0.00293604
NM_003047	SLC9A1	-0.332053	8.48e-05
NM_002496	NDUFS8	-0.331812	0.00109522
NM_032449	CC2D1B	-0.33167	0.00106131
NM_001040185	ZNF765	-0.331277	0.00672423
NR_040773	LOC100505666	-0.331187	0.00331831
NM_006480	RGS14	-0.330989	0.0265463
NR_023351	SPRYD7	-0.33085	0.0308559
NM_001164276	ZNF44	-0.330471	0.0200181
NM_018356	C5orf22	-0.330031	0.00250865
NM_016230	CYB5R4	-0.329939	1.82e-05
NM_014997	KLHDC10	-0.329773	3.38e-05
NM_144689	ZNF420	-0.329488	0.00243731
NM_001198774	PI4KB	-0.329324	0.00289997
NM_024100	WDR18	-0.328838	0.0070374
NM_032213	ELMOD3	-0.328697	0.00408296
NM_002370	MAGOH	-0.328085	0.00797304
NM_003239	TGFB3	-0.327718	0.0117212
NM_145115	ZNF498	-0.327508	0.000279804
NM_001201564	PLRG1	-0.327461	0.0411831
NM_181706	DNAJC24	-0.327367	0.00707556
NM_016133	INSIG2	-0.327292	0.0398899
NM_032664	FUT10	-0.326694	9.64e-05
NM_001099270	ZBTB34	-0.326531	0.0121732
NR_003265	SDHAP2	-0.326461	0.0075593
NM_173627	ENDOV	-0.326286	0.00418243
NM_000107	DDB2	-0.325757	0.0428332
NM_173544	FAM129C	-0.32573	7.89e-06
NM_004583	RAB5C	-0.325613	0.000204298
NM_005649	ZNF354A	-0.325348	0.0452113
NM_007238	PXMP4	-0.325152	0.0461538
NM_000876	IGF2R	-0.325145	6.78e-05
NM_016173	HEMK1	-0.324971	0.000221012
NM_001142471	INTS12	-0.324831	0.00557909
NM_001005744	NUMB	-0.324716	0.000154283
NR_024612	ATXN1L	-0.324672	0.00209715
NM_015523	REXO2	-0.324523	0.0228179
NM_002623	PFDN4	-0.324147	0.0307462
NR_037805	ZNF321P	-0.324057	0.0266542
NM_014860	SUPT7L	-0.323911	0.000962844
NR_027130	ZNF738	-0.323825	0.000231862
NM_032521	PARD6B	-0.323723	0.0198508
NM_015490	SEC31B	-0.323174	0.0313762
NM_016047	SF3B14	-0.322751	0.0403832
NM_000124	ERCC6	-0.322277	0.000465391
NM_000723	CACNB1	-0.322063	0.0108743
NM_001024674	LIN52	-0.32194	0.000962844
NM_024620	ZNF329	-0.321904	0.0180588
NM_001166301	DHX40	-0.321615	0.0118732
NM_013265	C11orf2	-0.321422	0.00352091
NM_001102426	TBC1D8	-0.320928	0.00829303
NM_020336	RALGAPB	-0.320403	9.24e-06
NM_031486	ZNF484	-0.320004	0.00146717
NM_145291	ZBTB49	-0.319938	0.0116591
NM_001256165	TMCO1	-0.319783	0.000374978
NM_005688	ABCC5	-0.319548	0.000444168
NM_025234	WDR61	-0.319488	0.00380113
NM_001252512	SOAT1	-0.319002	0.000562094
NM_001080469	FBXO46	-0.318661	0.00139701
NM_017820	EXD3	-0.318342	0.000571499
NM_001142551	WDR47	-0.318065	0.0108132
NM_016169	SUFU	-0.317433	0.000243304
NM_013292	MYLPF	-0.317426	0.0266808
NM_080593	HIST1H2BK	-0.317191	0.0346441
NM_001206801	RFC5	-0.317055	0.00957521
NM_003437	ZNF136	-0.316845	0.00457353
NM_001242906	ASCC2	-0.31631	3.53e-05
NM_183078	RNF8	-0.316245	0.00192459
NM_175609	ARFGAP1	-0.316147	0.000472458
NM_001033518	WIPI2	-0.315997	0.000667282
NM_001256600	TRIM46	-0.31548	0.0351565
NM_018158	SLC4A1AP	-0.315428	0.00729167
NM_016018	PHF20L1	-0.315006	0.00112162
NM_021943	ZFAND3	-0.314473	0.00132486
NR_003264	SDHAP1	-0.314332	0.0140847
NM_001698	AUH	-0.314216	0.000627488
NM_002827	PTPN1	-0.314203	0.000682482
NM_001025778	VRK3	-0.314114	0.00188378
NM_152657	GGN	-0.314071	0.0408534
NM_020422	TMEM159	-0.313757	0.0257946
NM_033088	FAM40A	-0.313655	0.000412946
NM_001079539	XBP1	-0.313345	0.00352091
NM_004157	PRKAR2A	-0.313113	0.0133313
NM_001039479	KIAA0317	-0.312995	0.00149824
NM_015458	MTMR9	-0.312938	0.00267434
NM_001206901	TAX1BP1	-0.312935	0.000215778
NM_001172	ARG2	-0.31292	0.00302539
NR_027368	POP4	-0.312719	0.0304559
NM_001039999	FAM83G	-0.312429	0.0153545
NM_024666	AAGAB	-0.312017	0.000698205
NM_015245	ANKS1A	-0.311316	0.000374978
NM_014547	TMOD3	-0.311299	0.00361128
NM_003753	EIF3D	-0.311281	0.000179262
NM_001008695	THAP7	-0.311163	0.0332448
NM_005657	TP53BP1	-0.311073	0.000509148
NM_194359	RNF41	-0.310376	0.00978861
NM_001014834	PAK4	-0.30978	0.00424785
NM_031280	MRPS15	-0.308477	0.0173816
NM_003869	CES2	-0.308078	0.00651966
NM_004509	SP110	-0.30771	0.00773797
NM_020961	METTL14	-0.307666	0.00890324
NM_001242856	ARFIP2	-0.307227	0.00519327
NM_153340	ATXN7L2	-0.30696	0.0493279
NM_003621	PPFIBP2	-0.306953	0.0129253
NM_012267	HSPBP1	-0.30685	0.00738149
NM_005736	ACTR1A	-0.306686	0.00232138
NM_030581	WDR59	-0.306577	8.77e-05
NM_001243532	PDIK1L	-0.306396	0.00275946
NM_181453	GCC2	-0.305441	0.000249003
NM_145109	MAP2K3	-0.305307	0.0059941
NM_001256095	MYH10	-0.305197	0.00224036
NM_004798	KIF3B	-0.305182	0.00668554
NM_015274	MAN2B2	-0.305121	0.000778951
NM_004218	RAB11B	-0.305117	0.0459077
NR_003505	PPP4R1L	-0.304809	0.00328871
NR_038360	LOC100506540	-0.304726	0.0439835
NM_016532	INPP5K	-0.304632	0.0254276
NM_001174127	SLC11A2	-0.303918	0.00239243
NM_032496	ARHGAP9	-0.303657	0.0227511
NR_037904	UBE2F-SCLY	-0.303579	1.54e-05
NM_004355	CD74	-0.303522	0.0196086
NM_020328	ACVR1B	-0.303114	0.00735054
NM_015979	MED23	-0.302809	0.0026744
NM_030819	GFOD2	-0.302786	0.00490832
NM_177424	STX12	-0.302721	0.00500031
NM_032940	POLR2C	-0.302642	0.0141706
NM_001163474	ZNF746	-0.302364	0.00222629
NM_000973	RPL8	-0.302317	0.009512
NM_015602	TOR1AIP1	-0.302034	0.0162563
NM_024541	C10orf76	-0.301623	0.000374978
NM_006631	ZNF266	-0.301087	0.00352091
NM_001190826	FAM217B	-0.301067	0.0121642
NM_001134382	IQSEC1	-0.300773	0.000731098
NM_001020658	PUM1	-0.300676	6.43e-05
NM_014773	KIAA0141	-0.300658	0.000885119
NM_012180	FBXO8	-0.300642	0.0359994
NM_001126181	NRGN	-0.300271	0.0173631
NM_001191	BCL2L1	-0.299286	0.000540115
NR_002933	LOC493754	-0.299198	0.0197691
NM_002712	PPP1R7	-0.298858	0.00256054
NM_007277	EXOC3	-0.298311	0.00152854
NM_018006	TRMU	-0.298145	0.00131214
NM_024963	FBXL18	-0.297809	0.00146717
NM_021143	ZNF20	-0.297728	0.0440646
NM_005466	MED6	-0.297696	0.0029633
NM_002717	PPP2R2A	-0.297164	1.27e-06
NM_001003891	MED15	-0.297016	5.42e-05
NM_015202	KIAA0556	-0.296554	0.000113065
NM_020812	DOCK6	-0.295826	0.0406616
NM_014964	EPN2	-0.295695	0.000937159
NM_003640	IKBKAP	-0.295221	0.00610764
NM_016485	VTA1	-0.294856	0.0224354
NM_138376	TTC5	-0.294719	0.0413663
NM_007114	TMF1	-0.294246	0.0171619
NM_001105578	SYCE2	-0.294043	0.0357351
NM_015072	TTLL5	-0.293996	5.72e-05
NM_015526	CLIP3	-0.293901	0.0247152
NM_198868	TBC1D9B	-0.292455	0.000503946
NM_001195518	MICU1	-0.291874	0.000208033
NM_018453	EAPP	-0.291469	0.0484009
NM_181868	APAF1	-0.291381	0.00440118
NM_198549	FAM73A	-0.291316	0.00214824
NM_024527	ABHD8	-0.289686	0.0280787
NM_003935	TOP3B	-0.289399	9.51e-06
NM_001197238	BTN2A2	-0.289254	0.0468765
NM_006368	CREB3	-0.289198	0.00741878
NM_198544	APITD1-CORT	-0.288739	0.00900487
NM_007236	CHP	-0.287809	0.0195072
NM_024646	ZYG11B	-0.287609	0.00106884
NM_006336	ZER1	-0.287314	0.0276962
NM_002952	RPS2	-0.287305	0.00236563
NM_015041	CLUAP1	-0.28701	0.03697
NM_018559	KIAA1704	-0.286642	0.00407714
NM_016129	COPS4	-0.286638	0.0126317
NM_001164281	TRAF3IP2	-0.286499	0.00266193
NM_024329	EFHD2	-0.286227	0.0359994
NM_014633	CTR9	-0.285516	0.0104012
NM_181472	CMTM7	-0.28541	0.00916818
NM_020676	ABHD6	-0.285121	0.00406383
NM_015289	VPS39	-0.283792	0.0009574
NM_153257	ZNF461	-0.283788	0.018702
NM_020850	RANBP10	-0.283785	0.00575831
NM_022491	SUDS3	-0.283633	0.0053925
NM_018385	LSG1	-0.283551	0.00879013
NM_006708	GLO1	-0.283465	0.0150523
NR_003111	RPL32P3	-0.283158	0.000733864
NM_015048	SETD1B	-0.282999	0.00188378
NM_001080825	TMEM120B	-0.282797	0.00183453
NM_182515	ZNF714	-0.282666	0.00217797
NM_021982	SEC24A	-0.282184	0.0144156
NM_180990	ZACN	-0.281977	0.0396182
NM_024766	CAMKMT	-0.281813	5.65e-05
NM_175767	IL6ST	-0.281541	0.015627
NM_001281	TBCB	-0.281533	0.0335649
NM_013353	TMOD4	-0.28132	0.0165454
NM_004423	DVL3	-0.281012	0.00677698
NM_032164	ZNF394	-0.280858	0.0195072
NM_003799	RNMT	-0.280742	0.00434633
NM_024309	TNIP2	-0.280681	0.0419021
NM_005027	PIK3R2	-0.280562	0.0104761
NM_025187	C16orf70	-0.279927	0.0248547
NM_000018	ACADVL	-0.279914	0.0113441
NM_182551	LCLAT1	-0.279493	8.13e-05
NM_001012427	FOXP4	-0.279486	0.00125153
NM_032107	L3MBTL1	-0.279402	0.00762564
NM_002610	PDK1	-0.27933	0.0147745
NM_181336	LEMD2	-0.27795	0.000534097
NM_014183	DYNLRB1	-0.277856	0.00537136
NM_012320	PLA2G15	-0.277744	0.00638802
NM_000398	CYB5R3	-0.277673	0.0117183
NM_022730	COPS7B	-0.276947	0.00641696
NM_002928	RGS16	-0.276898	0.00185854
NM_000310	PPT1	-0.27682	0.0140143
NM_003157	NEK4	-0.276625	0.010695
NM_032816	CEP89	-0.27661	0.00615322
NM_007186	CEP250	-0.276488	0.00254773
NM_005819	STX6	-0.276426	0.0113603
NM_004869	VPS4B	-0.276383	0.0230611
NM_006430	CCT4	-0.275517	0.0059966
NR_040086	SETD4	-0.274986	0.00564458
NM_001142300	CCNYL1	-0.274894	0.0307462
NM_003934	FUBP3	-0.274537	0.000916145
NM_001019	RPS15A	-0.27445	0.00489338
NM_005879	TRAIP	-0.273724	0.00156204
NM_003861	DCAF5	-0.273614	0.00387195
NM_144660	SAMD8	-0.273515	0.000591801
NM_152727	CPNE2	-0.273495	2.67e-05
NM_144970	CXorf38	-0.273469	0.0361948
NM_005843	STAM2	-0.273002	0.00571641
NM_032336	GINS4	-0.272929	0.0025419
NM_001018053	PFKFB2	-0.272801	0.022007
NR_024448	GUSBP11	-0.272473	0.0140528
NM_001142579	ZNF780A	-0.27216	0.0167362
NM_016281	TAOK3	-0.272117	0.000943691
NM_014306	C22orf28	-0.272048	0.0201616
NR_033791	DOC2GP	-0.271911	0.0444247
NM_004941	DHX8	-0.271587	0.00974648
NM_173611	FAM98B	-0.270998	0.0346281
NM_001009921	VPS8	-0.270385	0.00252721
NM_152592	C14orf49	-0.270358	0.00605297
NM_001159936	EBNA1BP2	-0.270065	0.0159896
NM_003581	NCK2	-0.270037	6.07e-05
NM_000994	RPL32	-0.269718	0.00319047
NM_004027	INPP4A	-0.269671	0.000131355
NM_014189	ADD1	-0.269517	0.00283316
NM_058167	UBE2J2	-0.269347	0.00974244
NM_001024071	GCH1	-0.2691	0.0236724
NM_203494	USP50	-0.268384	0.0143401
NM_024654	NOL9	-0.267545	0.0175129
NM_213603	ZNF789	-0.26742	0.00186446
NM_152753	SCUBE3	-0.267224	0.0138167
NM_005883	APC2	-0.267156	0.00474518
NM_001204367	MGST2	-0.266931	0.0260424
NM_017893	SEMA4G	-0.266322	0.0257818
NM_024948	FAM188A	-0.266301	0.0142292
NM_000748	CHRNB2	-0.266148	0.0211062
NR_046315	BLOC1S2	-0.265908	0.0444247
NM_001014432	AKT1	-0.265464	0.0025107
NM_173595	ANKRD52	-0.265445	0.0026744
NR_046097	LOC284581	-0.265084	0.0387142
NM_001242929	ANKS3	-0.264956	0.0200458
NM_017714	TASP1	-0.264888	0.00184891
NM_000183	HADHB	-0.263972	0.00848369
NM_014007	ZBTB43	-0.263441	0.047907
NM_003895	SYNJ1	-0.26291	0.00103145
NM_001136474	VASH2	-0.262897	0.0455507
NM_017810	ZNF434	-0.26276	0.0158602
NM_022895	C12orf43	-0.262755	0.0363776
NM_015945	SLC35C2	-0.262698	0.00107292
NM_001131015	CIZ1	-0.262297	0.00331292
NM_014741	ATG13	-0.261656	0.00502729
NM_021149	COTL1	-0.26153	0.0282931
NM_007371	BRD3	-0.261473	0.0306316
NM_014704	CEP104	-0.261163	0.00482154
NM_019034	RHOF	-0.26055	0.00319415
NR_027293	LOC96610	-0.260414	0.0437926
NM_004715	CTDP1	-0.259933	0.00419015
NM_030571	NDFIP1	-0.259148	0.0375911
NM_012243	SLC35A3	-0.25792	0.0105597
NM_002084	GPX3	-0.257629	0.0264019
NM_014930	ZNF510	-0.257342	0.0354849
NM_144976	ZNF564	-0.257324	0.0247959
NM_024040	CUEDC2	-0.257171	0.0320719
NM_145214	TRIM11	-0.257071	0.0126169
NM_001011724	HNRNPA1L2	-0.256942	0.00629895
NM_021222	PRUNE	-0.256673	0.0250112
NM_152133	TAGAP	-0.256539	0.040132
NM_001033503	SAR1B	-0.256124	0.022504
NM_032383	HPS3	-0.255648	0.00585035
NM_003818	CDS2	-0.255075	0.0230215
NM_020673	RAB22A	-0.253716	0.00478647
NM_024854	PYROXD1	-0.253697	0.0374628
NM_019028	ZDHHC13	-0.25366	0.0146255
NM_182539	TCTE1	-0.253403	0.0338257
NM_017988	SCYL2	-0.253043	0.00304166
NM_018392	C4orf21	-0.252614	0.00140583
NM_172231	SUGP1	-0.251111	0.003018
NM_015378	VPS13D	-0.250917	8.96e-05
NM_003905	NAE1	-0.250848	0.028721
NM_018290	PGM2	-0.250376	0.0177517
NM_001128611	USP8	-0.250244	0.00165675
NM_001008801	ZNF468	-0.250195	0.0459862
NM_014675	CROCC	-0.250019	0.0109851
NM_173855	MORN3	-0.250012	0.0432026
NM_001184722	GPI	-0.249551	0.0408631
NM_001157	ANXA11	-0.249462	0.000747061
NM_001195536	CHMP5	-0.249413	0.0413804
NM_001077183	TSC2	-0.249246	0.00382679
NM_018425	PI4K2A	-0.249158	0.0327522
NM_152732	RSPH9	-0.248951	0.0167362
NM_014804	KIAA0753	-0.248679	0.0325187
NM_003272	GPR137B	-0.248604	0.0390213
NM_018036	ATG2B	-0.248481	0.0082013
NM_015144	ZCCHC14	-0.247933	0.00485367
NM_001145049	GPN1	-0.247725	0.00620665
NM_001104546	RPP30	-0.247698	0.0131613
NM_024876	ADCK4	-0.247633	0.023004
NM_020895	GRAMD1A	-0.247531	0.0229564
NM_022496	ACTR6	-0.247241	0.0459077
NM_004169	SHMT1	-0.247039	0.00695796
NM_012143	TFIP11	-0.246828	0.000771955
NM_006092	NOD1	-0.24682	0.008737
NM_006374	STK25	-0.246	0.0162867
NM_033340	CASP7	-0.245487	0.014359
NM_001134775	KLC2	-0.245459	0.0449104
NM_003678	THOC5	-0.245167	0.0158903
NM_198926	FAM212B	-0.2446	0.00654977
NM_014977	ACIN1	-0.244471	0.00135914
NM_139062	CSNK1D	-0.244362	0.00797304
NM_006348	COG5	-0.244328	0.00013038
NM_003314	TTC1	-0.244309	0.00124124
NM_138367	ZNF251	-0.24426	0.0124266
NR_024458	TPT1-AS1	-0.244217	0.0195131
NM_024032	C17orf53	-0.244072	0.0395238
NM_006415	SPTLC1	-0.243805	0.00373635
NM_153607	C5orf41	-0.243719	0.0078547
NM_001144027	NDOR1	-0.243674	0.0130391
NM_032320	BTBD10	-0.243245	0.00803283
NM_033360	KRAS	-0.243188	0.0337082
NM_017669	ERCC6L	-0.243037	0.012322
NM_148175	PPIL2	-0.242873	0.003018
NM_020193	C11orf30	-0.242805	0.0108132
NR_015449	RNF216P1	-0.242609	0.0470071
NM_013302	EEF2K	-0.242373	0.00916818
NM_001170747	PIN4	-0.24222	0.00196703
NM_003162	STRN	-0.242065	0.000770312
NM_015941	ATP6V1H	-0.241728	0.00173833
NM_080794	MRPL39	-0.241671	0.0402841
NM_002419	MAP3K11	-0.241479	0.0123431
NM_015368	PANX1	-0.241125	0.0206568
NM_002744	PRKCZ	-0.240776	0.00708124
NM_002167	ID3	-0.240657	0.00477426
NM_005113	GOLGA5	-0.240423	0.00921141
NM_001025604	ARRDC2	-0.240391	0.0280304
NR_037921	MAVS	-0.240007	0.00202136
NM_020191	MRPS22	-0.239997	0.0162563
NM_005357	LIPE	-0.239925	0.00249961
NM_015511	C20orf4	-0.239864	0.034488
NM_020886	USP28	-0.239487	0.00629985
NM_001198777	CUL2	-0.239113	0.00674413
NM_002037	FYN	-0.238892	0.0127946
NM_004800	TM9SF2	-0.238727	0.00119297
NM_024334	TMEM43	-0.23859	0.0336669
NM_000932	PLCB3	-0.238233	0.0380086
NM_033547	INTS4	-0.238063	0.00513947
NM_198537	YJEFN3	-0.23794	0.0459077
NR_037945	STX16-NPEPL1	-0.237914	0.00844478
NM_001256440	C19orf47	-0.23741	0.014359
NM_001099625	FAM54B	-0.2366	0.0109989
NM_014774	KIAA0494	-0.23651	0.0195072
NM_001256415	RAB18	-0.23642	0.0167362
NM_024419	PGS1	-0.236313	0.00160707
NM_024066	ERI3	-0.236289	0.00565756
NM_182703	ANKDD1A	-0.235466	0.0227648
NM_001025593	ARFIP1	-0.235158	0.0096881
NM_001193552	ZNF850	-0.235063	0.0294882
NM_002109	HARS	-0.234985	0.0150523
NM_004238	TRIP12	-0.234803	0.008737
NM_178452	DNAAF1	-0.234663	0.0363799
NM_006437	PARP4	-0.23462	0.00655999
NM_005692	ABCF2	-0.23424	0.0123223
NM_152778	MFSD8	-0.234134	0.0226981
NM_005188	CBL	-0.233911	0.0230215
NM_022340	ZFYVE20	-0.233732	0.0477769
NM_001031710	KLHL7	-0.233244	0.01665
NM_022152	TMBIM1	-0.233143	0.0260722
NM_012382	TTC33	-0.232946	0.0481062
NM_001197027	PLEKHA8	-0.232784	0.0139313
NM_003977	AIP	-0.232408	0.043429
NM_007010	DDX52	-0.232258	0.034858
NM_001204139	MBD1	-0.231801	0.046956
NM_015965	NDUFA13	-0.231225	0.0337615
NM_002887	RARS	-0.230502	0.0140055
NM_018368	LMBRD1	-0.230493	0.00892353
NM_015299	KHNYN	-0.2297	0.0113091
NR_046226	LOC100509894	-0.229562	0.0485876
NM_001202473	ZNF816-ZNF321P	-0.229535	0.0369863
NM_198551	MIA3	-0.229169	0.00345697
NM_005441	CHAF1B	-0.229109	0.0446225
NM_032941	RECQL	-0.228347	0.0377709
NM_003575	ZNF282	-0.227791	0.00681239
NM_001143787	PPHLN1	-0.227754	0.00527105
NM_001013838	RLTPR	-0.227258	0.0391823
NM_016156	MTMR2	-0.226791	0.00316428
NM_015358	MORC3	-0.226573	0.0047577
NM_020839	WDR48	-0.226124	0.0175179
NM_012469	PRPF6	-0.224979	0.00855324
NM_173630	RTTN	-0.224945	0.00565756
NM_022045	MTBP	-0.224674	0.0040844
NM_000195	HPS1	-0.224465	0.0177409
NM_001032221	STXBP1	-0.224007	0.00906368
NM_013446	MKRN1	-0.223939	0.0134177
NM_001193272	RBBP5	-0.223499	0.0161278
NM_013260	SAP30BP	-0.223495	0.00180194
NM_001253792	ZNF444	-0.223315	0.0375654
NM_004091	E2F2	-0.222991	0.00112162
NM_080615	GCNT7	-0.222788	0.0195821
NM_000977	RPL13	-0.222743	0.0402841
NM_007353	GNA12	-0.222656	0.00661303
NM_001503	GPLD1	-0.22245	0.0245294
NM_021629	GNB4	-0.222447	0.0025928
NM_001042555	FRS2	-0.222444	0.0025922
NM_001243246	LEPRE1	-0.222405	0.0375911
NM_014916	LMTK2	-0.222106	0.0123431
NM_015015	KDM4B	-0.221786	0.00263598
NM_018225	SMU1	-0.221773	0.0113503
NM_001136493	MFSD2A	-0.220389	0.0306316
NM_002481	PPP1R12B	-0.21988	0.0119782
NM_015565	LTN1	-0.218763	0.046401
NM_024753	TTC21B	-0.218719	0.0382227
NM_001203261	NDUFC2-KCTD14	-0.218328	0.0499104
NM_001160104	ZC3H14	-0.218194	0.0339231
NM_032824	TMEM87B	-0.218094	0.00782787
NM_001142444	EDC3	-0.217872	0.00428482
NM_001099737	WDR83	-0.217131	0.0244413
NM_006245	PPP2R5D	-0.217108	0.0183828
NM_001178138	TFDP2	-0.216883	0.0421811
NM_024622	FASTKD1	-0.216548	0.0465749
NM_015428	ZNF473	-0.216417	0.0444247
NM_001161363	NPTN	-0.216019	0.00608624
NM_001410	MEGF8	-0.215796	0.045998
NM_014846	KIAA0196	-0.215734	0.00434977
NM_001199922	SIAE	-0.215705	0.0292973
NM_001128159	VPS53	-0.214917	0.0112631
NM_014685	HERPUD1	-0.214747	0.0461331
NM_032809	FAM73B	-0.214733	0.0291468
NM_198896	RAB6A	-0.214526	0.0323204
NM_001008401	ZNF761	-0.2144	0.0221147
NM_020704	FAM40B	-0.214163	0.0134177
NM_005481	MED16	-0.213749	0.0274925
NR_033413	SLC29A3	-0.21359	0.0387142
NM_024580	EFTUD1	-0.213409	0.0429951
NM_015254	KIF13B	-0.213087	0.00636273
NM_032293	GARNL3	-0.212879	0.0359253
NM_004587	RRBP1	-0.211709	0.00606265
NM_001199823	NEDD8-MDP1	-0.211323	0.0468052
NM_001190442	CAST	-0.210549	0.00936345
NM_017974	ATG16L1	-0.210543	0.017105
NM_007247	SYNRG	-0.209752	0.000756429
NM_016147	PPME1	-0.209663	0.023459
NM_012287	ACAP2	-0.207936	0.00217103
NM_021627	SENP2	-0.207928	0.0153085
NM_183235	RAB27A	-0.207632	0.0455507
NM_012448	STAT5B	-0.207603	0.0217964
NM_001143826	MAPRE2	-0.207246	0.000927287
NM_004308	ARHGAP1	-0.206514	0.0389823
NM_130466	UBE3B	-0.206454	0.0354565
NM_014341	MTCH1	-0.205974	0.0429838
NM_001113202	NACA	-0.205675	0.0416751
NM_003467	CXCR4	-0.205266	0.0401884
NM_001199917	PGM3	-0.205233	0.0387788
NM_018714	COG1	-0.2048	0.0157458
NM_001242786	BRF1	-0.20462	0.00916771
NM_005002	NDUFA9	-0.204104	0.0413804
NM_001145464	EXOG	-0.20401	0.0187765
NM_020710	LRRC47	-0.203681	0.0338147
NM_017762	MTMR10	-0.203504	0.0233478
NM_004565	PEX14	-0.203483	0.0467585
NM_018034	WDR70	-0.203366	0.00535796
NM_145663	DBF4B	-0.202825	0.0304559
NM_053052	SNAP47	-0.202644	0.0304559
NM_001204158	SPHK2	-0.202091	0.0191352
NM_004973	JARID2	-0.201714	0.00232138
NM_001388	DRG2	-0.201703	0.0294714
NM_032415	CARD11	-0.20146	0.00526156
NM_015284	SZT2	-0.201193	0.0194936
NM_152734	C6orf89	-0.200858	0.0386082
NM_021019	MYL6	-0.20046	0.0379986
NM_015117	ZC3H3	-0.200348	0.00731597
NM_004793	LONP1	-0.199828	0.0380343
NM_005146	SART1	-0.199822	0.0498854
NM_013318	PRRC2B	-0.199728	0.0096955
NR_038395	LOC100134015	-0.198741	0.0303615
NM_024635	NAA35	-0.198447	0.0210211
NM_032855	HSH2D	-0.198225	0.0346646
NM_001204848	TNFAIP8L2-SCNM1	-0.196477	0.046956
NM_017432	PTOV1	-0.196361	0.0084875
NM_014300	SEC11A	-0.195711	0.025282
NM_001031711	ERGIC1	-0.195132	0.0140137
NM_033355	CASP8	-0.19509	0.0164099
NM_018227	UBA6	-0.194675	0.0175932
NM_174916	UBR1	-0.194243	0.0446225
NM_153050	MTMR3	-0.194069	0.00992145
NM_013326	C18orf8	-0.19329	0.02222
NM_007318	PSEN1	-0.192899	0.0469796
NM_005402	RALA	-0.191521	0.0343961
NM_006390	IPO8	-0.191292	0.0314625
NM_144604	ZC3H18	-0.19108	0.0232965
NM_014948	UBOX5	-0.190869	0.0293369
NM_147190	CERS5	-0.190386	0.048612
NM_014444	TUBGCP4	-0.189803	0.0241994
NM_019613	WDR45L	-0.189281	0.0230611
NM_015239	AGTPBP1	-0.189181	0.0163343
NM_006289	TLN1	-0.189013	0.0139375
NM_014758	SNX19	-0.188981	0.0451072
NM_012139	SERGEF	-0.188379	0.00573421
NM_006768	BRAP	-0.188365	0.0395387
NM_014423	AFF4	-0.187719	0.0193501
NM_148894	BOD1L	-0.187538	0.0124266
NM_025132	WDR19	-0.187461	0.0104341
NM_130835	OPA1	-0.187149	0.0117183
NM_000813	GABRB2	-0.186529	0.0444467
NM_182692	SRPK2	-0.186385	0.025588
NM_015488	PNKD	-0.185701	0.0451906
NM_014236	GNPAT	-0.18521	0.0280833
NM_007348	ATF6	-0.185158	0.00426923
NM_032221	CHD6	-0.185105	0.0317688
NM_052876	NACC1	-0.18501	0.049556
NM_024537	CARS2	-0.184845	0.0152188
NM_001146699	RBM19	-0.184498	0.011108
NM_001042604	XRN1	-0.184256	0.00561541
NM_001142749	KIAA1324L	-0.183783	0.00621659
NM_030796	VOPP1	-0.183604	0.0163195
NM_002726	PREP	-0.183191	0.0247959
NM_016930	STX18	-0.182929	0.0316772
NR_037714	RAD51L3-RFFL	-0.182859	0.010695
NM_173500	TTBK2	-0.182766	0.0165395
NM_007347	AP4E1	-0.18232	0.0173899
NM_001142679	ANO6	-0.182252	0.0215678
NM_130398	EXO1	-0.181544	0.00999688
NM_006532	ELL	-0.181509	0.0258999
NM_003070	SMARCA2	-0.181302	0.0206714
NM_004269	MED27	-0.180204	0.00500031
NM_004544	NDUFA10	-0.179422	0.0334938
NM_005028	PIP4K2A	-0.179279	0.00632412
NM_152446	CEP128	-0.178779	0.00729282
NR_002819	MALAT1	-0.178616	0.030896
NM_032122	DTNBP1	-0.178337	0.013482
NM_031923	TAF3	-0.1781	0.0146553
NM_022755	IPPK	-0.178004	0.0235495
NM_199203	TMEM189-UBE2V1	-0.176796	0.0251173
NR_045286	PPFIA1	-0.175501	0.0144156
NM_019884	GSK3A	-0.174898	0.0442936
NM_004755	RPS6KA5	-0.174804	0.0334938
NM_017990	PDPR	-0.17475	0.0428326
NM_001242926	ZNF410	-0.174243	0.0427298
NM_020804	PACSIN1	-0.173928	0.0224354
NM_022064	RNF123	-0.172886	0.00717985
NM_015226	CLEC16A	-0.172477	0.00406143
NM_018230	NUP133	-0.172227	0.0289516
NM_031431	COG3	-0.170721	0.0138993
NM_173685	NSMCE2	-0.169506	0.0175214
NM_014458	KLHL20	-0.168734	0.0436523
NM_152724	RSU1	-0.167877	0.0461687
NM_139265	EHD4	-0.167838	0.0456747
NM_004371	COPA	-0.167138	0.0197563
NM_020119	ZC3HAV1	-0.166455	0.0292406
NM_015531	C2CD3	-0.164307	0.0308979
NM_001166226	CEP120	-0.162021	0.0460821
NM_012288	TRAM2	-0.160933	0.0437926
NM_019044	CCDC93	-0.159402	0.0273159
NM_003664	AP3B1	-0.159294	0.0173631
NM_001127511	APC	-0.156417	0.034858
NM_015285	WDR7	-0.155333	0.0177517
NM_003573	LTBP4	-0.152448	0.0334183
NM_012233	RAB3GAP1	-0.150126	0.030896
NM_001190996	ARPC1A	-0.149328	0.0429155
NM_004658	RASAL1	-0.148855	0.0234884
NM_000947	PRIM2	-0.148007	0.0350918
NM_003870	IQGAP1	-0.141667	0.0421577
NM_014689	DOCK10	-0.1379	0.0452322
NM_003310	TSSC1	-0.135542	0.0452003
NM_182757	RNF144B	-0.125957	0.0350918
NM_014877	HELZ	-0.124704	0.0463754
NM_024947	PHC3	0.126062	0.0444247
NM_003750	EIF3A	0.129819	0.0336669
NM_014159	SETD2	0.130217	0.0344682
NM_001161726	PPP2R5C	0.131153	0.0403832
NM_181659	NCOA3	0.134086	0.0442171
NR_040049	LOC100507495	0.13435	0.0363776
NM_018715	RCC2	0.134742	0.0453314
NM_001357	DHX9	0.13479	0.0473744
NM_015556	SIPA1L1	0.135822	0.0488716
NM_030790	ITFG1	0.136865	0.047264
NM_001039590	USP9X	0.137578	0.0304848
NM_003589	CUL4A	0.138544	0.0353781
NM_003594	TTF2	0.13885	0.029648
NM_024551	ADIPOR2	0.139855	0.0355053
NM_152132	PSMA3	0.14026	0.0463974
NM_174907	PPP4R2	0.140309	0.0386082
NM_025164	SIK3	0.140742	0.0124415
NM_053043	RBM33	0.140808	0.0291468
NM_014574	STRN3	0.143038	0.0432401
NM_018063	HELLS	0.143125	0.0339882
NM_152663	RALGPS2	0.143225	0.0288403
NM_178580	HM13	0.143675	0.0265221
NM_001080443	KIF18B	0.144032	0.0493206
NM_001174093	ZEB1	0.144288	0.0429283
NM_001083588	E2F5	0.144628	0.0316739
NM_002221	ITPKB	0.145257	0.0219133
NM_000254	MTR	0.145646	0.02871
NM_017780	CHD7	0.14575	0.0497439
NM_015276	USP22	0.146248	0.0397872
NM_002519	NPAT	0.14686	0.0264053
NM_032482	DOT1L	0.147125	0.028256
NM_001145443	PFKFB3	0.14743	0.0315182
NR_002612	DLEU2	0.14798	0.0317701
NM_014779	TSC22D2	0.149045	0.0396795
NM_004559	YBX1	0.149309	0.030333
NM_001242956	SEPT7	0.151101	0.0182987
NM_007373	SHOC2	0.152725	0.0150986
NM_022346	NCAPG	0.152736	0.0480615
NM_152531	XXYLT1	0.153391	0.038701
NM_017782	FAM208B	0.153637	0.0202094
NR_040718	RASSF3	0.153801	0.0441674
NM_006662	SRCAP	0.154031	0.0488026
NM_006904	PRKDC	0.154678	0.0125934
NM_198834	ACACA	0.155013	0.023096
NM_001174061	SMG7	0.155191	0.0289984
NM_005826	HNRNPR	0.156033	0.0315337
NM_006231	POLE	0.156591	0.0387937
NM_004537	NAP1L1	0.156669	0.0258999
NM_014109	ATAD2	0.157377	0.0132753
NM_013245	VPS4A	0.157401	0.0418742
NM_000902	MME	0.157594	0.0254312
NM_177952	PPM1A	0.159179	0.0496942
NM_001032283	TMPO	0.159893	0.0107581
NM_015571	SENP6	0.160083	0.0196462
NM_014847	UBAP2L	0.160203	0.032154
NM_016292	TRAP1	0.160227	0.040544
NR_029435	FLJ31306	0.160532	0.019346
NM_015208	ANKRD12	0.160908	0.0122515
NM_005605	PPP3CC	0.16124	0.034488
NM_001172712	SP3	0.161433	0.0280787
NM_001134380	TBC1D5	0.161624	0.0157172
NM_012294	RAPGEF5	0.16209	0.0316296
NM_001082579	RBFOX2	0.16248	0.0326993
NM_174970	ST3GAL3	0.163256	0.0353394
NM_005499	UBA2	0.163713	0.0126427
NM_173348	FAM149B1	0.163957	0.0482754
NM_005121	MED13	0.164041	0.013534
NM_020935	USP37	0.164067	0.0203055
NM_006315	PCGF3	0.164321	0.0156855
NM_152896	UHRF2	0.164483	0.0185955
NM_015934	NOP58	0.164794	0.0361948
NM_152259	C15orf42	0.165027	0.0271815
NM_017923	MARCH1	0.165201	0.0113965
NM_001080481	USP45	0.166562	0.0178944
NM_001160227	SPG11	0.166806	0.0112138
NM_013986	EWSR1	0.166841	0.0145922
NM_002265	KPNB1	0.167114	0.00461875
NM_001003398	BICD1	0.167332	0.00193853
NM_022173	TIA1	0.167997	0.0487161
NM_002249	KCNN3	0.168813	0.0174674
NM_013438	UBQLN1	0.169003	0.0201161
NM_001135147	SLC39A8	0.169399	0.0216
NM_015047	KIAA0090	0.170107	0.0321287
NR_030770	CCM2	0.170196	0.00240622
NM_002439	MSH3	0.170352	0.00721405
NM_005646	TARBP1	0.170443	0.03129
NM_001135575	C6orf228	0.170454	0.0493014
NM_000885	ITGA4	0.170589	0.0299704
NM_003427	ZNF76	0.170647	0.0408649
NM_001242816	DEF8	0.170779	0.0242556
NM_001002800	SMC4	0.171039	0.0387485
NM_030624	KLHL15	0.171269	0.0315182
NM_000046	ARSB	0.171519	0.0119911
NM_032050	PATZ1	0.171569	0.0186529
NM_025152	NUBPL	0.171923	0.0455507
NM_018078	LARP1B	0.17224	0.0315182
NM_022662	ANAPC1	0.172371	0.0378203
NM_006391	IPO7	0.172505	0.00794539
NM_002114	HIVEP1	0.172526	0.00738149
NM_021008	DEAF1	0.172713	0.0280833
NM_032043	BRIP1	0.173417	0.00826084
NM_001042551	SMC2	0.173779	0.0496942
NM_001136040	CPSF7	0.173931	0.0254116
NM_032340	MNF1	0.174279	0.0315182
NM_057170	GIT2	0.174435	0.0442652
NM_001242830	ELOVL5	0.174728	0.022028
NM_022731	NUCKS1	0.175912	0.00640413
NM_014708	KNTC1	0.176007	0.00394511
NM_001429	EP300	0.176291	0.00432107
NM_007208	MRPL3	0.176321	0.0191644
NM_178862	STT3B	0.176456	0.0178944
NM_003198	TCEB3	0.177662	0.0382055
NM_133636	HELQ	0.17821	0.0131823
NM_001244606	IMMP2L	0.178544	0.0382227
NM_004456	EZH2	0.17875	0.0216286
NM_018237	CCAR1	0.179223	0.00942344
NM_016480	PAIP2	0.179456	0.0430324
NM_018151	RIF1	0.17952	0.0329267
NM_175854	PAN3	0.179596	0.00980949
NM_005862	STAG1	0.17978	0.00353133
NM_001256269	KIF22	0.179851	0.0209302
NM_018981	DNAJC10	0.179972	0.0072857
NM_006826	YWHAQ	0.18002	0.0316772
NM_006401	ANP32B	0.180181	0.0414217
NM_001193376	TERT	0.180271	0.0225389
NM_007200	AKAP13	0.180611	0.0106071
NM_031267	CDK13	0.180896	0.00931406
NR_024408	LOC253039	0.18137	0.0213085
NM_001100595	SKA2	0.18139	0.0260424
NM_017519	ARID1B	0.181425	0.00255342
NM_025209	EPC1	0.183273	0.0119979
NM_001242918	ZFAND6	0.183745	0.00327568
NM_014857	RABGAP1L	0.183893	0.0243553
NM_003400	XPO1	0.183909	0.0084875
NM_194456	KRIT1	0.18412	0.0275144
NM_003369	UVRAG	0.184159	0.00352132
NM_016248	AKAP11	0.184531	0.0150854
NM_001136497	BTF3L4	0.185171	0.0339659
NM_005347	HSPA5	0.185236	0.0471217
NM_001110	ADAM10	0.185323	0.00173932
NM_203388	RNH1	0.185436	0.0269636
NM_001023570	IQCB1	0.185668	0.00920807
NM_001080517	SETD5	0.185983	0.00294672
NM_007349	PAXIP1	0.1861	0.0259498
NM_001142587	NFYC	0.186405	0.00942344
NM_033505	EPT1	0.186503	0.033648
NM_007202	AKAP10	0.186819	0.0194405
NR_045058	UBTF	0.186946	0.0446225
NM_004053	BYSL	0.187288	0.0450025
NM_015335	MED13L	0.18787	0.00547697
NM_005687	FARSB	0.18792	0.0163195
NM_001682	ATP2B1	0.188162	0.00199953
NM_020382	SETD8	0.188814	0.0377195
NM_015001	SPEN	0.188867	0.00281767
NM_080546	SLC44A1	0.189272	0.000963641
NR_003529	CDKN2B-AS1	0.189602	0.0127407
NM_019842	KCNQ5	0.189917	0.00343978
NM_006530	YEATS4	0.189988	0.0134177
NM_182969	XRRA1	0.190221	0.00489338
NM_198217	ING1	0.190279	0.0485703
NM_001024936	WASF1	0.190509	0.0220499
NM_001173541	BANP	0.19061	0.00353133
NM_014823	WNK1	0.190766	0.00165833
NM_018959	DAZAP1	0.191266	0.00942344
NM_015925	LSR	0.191277	0.0126427
NM_173083	LIN9	0.191442	0.0211376
NM_005891	ACAT2	0.191684	0.00385318
NM_177999	ASB6	0.191748	0.023459
NM_004526	MCM2	0.191883	0.0432819
NM_005254	GABPB1	0.191921	0.00374002
NM_003485	GPR68	0.19198	0.0230215
NR_038259	LOC100616668	0.192172	0.0349537
NM_001002020	PUS1	0.192256	0.0299599
NM_001172220	SCMH1	0.192301	0.00340538
NM_001102653	OTUD4	0.192304	0.0203807
NM_002140	HNRNPK	0.192579	0.00432281
NM_015156	RCOR1	0.192882	0.00695796
NM_001102420	ZFAND5	0.193571	0.0378553
NM_005885	MARCH6	0.193587	0.00132063
NM_001190727	C9orf103	0.193679	0.0386015
NM_203351	MAP3K3	0.19396	0.0149133
NM_015367	BCL2L13	0.194351	0.0096955
NM_001142275	NIPA1	0.194789	0.0124415
NM_001003796	NHP2L1	0.195183	0.0489487
NM_018084	CCDC88A	0.19603	0.0177778
NM_004728	DDX21	0.196072	0.00210111
NM_032329	ING5	0.19612	0.0494944
NM_013416	NCF4	0.196307	0.0359994
NM_015630	EPC2	0.196315	0.0205228
NM_014373	GPR160	0.196515	0.0235048
NM_001407	CELSR3	0.196637	0.0428977
NM_001098504	DDX17	0.196845	0.0440894
NM_001042749	STAG2	0.197056	0.00439751
NM_014333	CADM1	0.197337	0.00779566
NM_014371	AKAP8L	0.19737	0.0370503
NM_172373	ELF1	0.197389	0.00135692
NM_005573	LMNB1	0.197553	0.00311519
NM_024792	FAM57A	0.197665	0.029648
NM_014661	FAM53B	0.197682	0.00102478
NM_139283	PPTC7	0.197786	0.00797304
NM_007279	U2AF2	0.197921	0.0218538
NM_016287	HP1BP3	0.197923	0.00815018
NM_012194	C11orf41	0.198213	0.00608991
NM_052937	PCMTD1	0.198251	0.00837915
NM_017643	MBTD1	0.198482	0.0271427
NM_152641	ARID2	0.198509	0.00427614
NM_006716	DBF4	0.199376	0.00205288
NM_001039141	TRIOBP	0.199429	0.0248222
NM_007235	XPOT	0.199708	0.0136343
NM_178835	ZNF827	0.199872	0.00046498
NM_014688	USP6NL	0.200032	0.00146717
NM_001199699	DHX33	0.200855	0.0437438
NM_001039374	KIAA1984	0.200963	0.0284058
NM_015016	MAST3	0.202043	0.00749588
NM_152678	FAM116A	0.202639	0.00638802
NM_001099639	ZNF146	0.202968	0.0382227
NM_020151	STARD7	0.203258	0.019767
NM_001008708	CHAC2	0.203269	0.0488716
NM_033661	WDR4	0.203633	0.00358036
NM_133375	DIS3L	0.20365	0.0096881
NM_001316	CSE1L	0.203908	0.00135692
NM_001197297	GABPA	0.204049	0.0307723
NM_005444	RQCD1	0.204452	0.00942344
NM_005742	PDIA6	0.204711	0.013617
NM_001115156	GDI2	0.20479	0.00414091
NM_018139	DNAAF2	0.205079	0.030333
NM_152450	FAM81A	0.205263	0.00237667
NM_144978	CCDC138	0.205436	0.00719063
NR_038246	LOC100507557	0.20559	0.00385318
NM_004834	MAP4K4	0.205611	0.000221012
NM_032905	RBM17	0.205654	0.0307462
NM_031844	HNRNPU	0.20566	0.0263697
NM_014734	KIAA0247	0.20619	0.00116194
NM_017798	YTHDF1	0.206811	0.0403851
NM_002697	POU2F1	0.207084	0.00673358
NM_012158	FBXL3	0.207193	0.0304559
NM_003566	EEA1	0.207312	0.00589803
NM_031369	HNRNPD	0.207824	0.0382227
NM_001010895	C9orf102	0.207863	0.00780996
NM_024611	NARG2	0.20787	0.0139072
NM_014820	TOMM70A	0.207958	0.023459
NM_017694	MFSD6	0.208062	0.00752629
NM_001017416	USP1	0.208168	0.0111355
NM_004459	BPTF	0.208491	0.0333583
NM_015895	GMNN	0.208904	0.0413264
NM_001100588	RC3H2	0.208979	0.00247512
NR_027176	C17orf76-AS1	0.209047	0.00639391
NR_037857	LOC254128	0.209382	0.0146255
NM_001098204	HNRNPF	0.209594	0.000252166
NM_002692	POLE2	0.210174	0.00295294
NM_001126103	RACGAP1	0.210192	0.0208525
NM_003156	STIM1	0.210352	0.045122
NR_040073	LOC100131234	0.210359	0.0367031
NM_003590	CUL3	0.210697	0.003929
NM_002015	FOXO1	0.210719	0.0150523
NM_024045	DDX50	0.210762	0.00506654
NM_021130	PPIA	0.210819	0.007854
NM_012141	INTS6	0.210835	0.019096
NM_153259	MCOLN2	0.210845	0.0031602
NM_032226	ZCCHC7	0.211022	0.0060127
NM_001136006	GART	0.211126	0.004627
NM_006303	AIMP2	0.211321	0.00731597
NM_002908	REL	0.211382	0.00120301
NM_024705	DHRS12	0.211809	0.0122438
NM_003442	ZNF143	0.212035	0.0429951
NM_006549	CAMKK2	0.212059	0.000640733
NM_032025	EIF2A	0.212359	0.00487886
NM_016592	GNAS	0.212701	0.00707939
NM_001170544	PGAM5	0.212704	0.0339659
NM_003384	VRK1	0.212803	0.00855324
NM_080687	UPF3A	0.213066	0.0432401
NM_052859	RFT1	0.213069	0.00655999
NR_036434	RSRC2	0.213096	0.0367706
NM_001516	GTF2H3	0.213115	0.0297546
NM_001127196	CNBP	0.213362	0.00342256
NM_178148	SLC35B2	0.21381	0.0177517
NM_001242992	PARN	0.214046	0.00123144
NR_024150	ACBD5	0.214059	0.0404325
NM_024077	SECISBP2	0.214063	0.00724922
NM_003488	AKAP1	0.214139	0.0095372
NM_003112	SP4	0.214273	0.00447546
NM_000945	PPP3R1	0.214545	0.00119399
NM_032842	TMEM209	0.214832	0.00389397
NM_004462	FDFT1	0.215098	0.00505037
NM_000136	FANCC	0.215139	0.00313549
NM_001135937	SMAD2	0.215317	0.00133301
NM_001778	CD48	0.215341	0.014801
NM_001162383	ARHGEF2	0.215798	0.0205488
NM_018464	CISD1	0.215961	0.0242302
NM_014729	TOX	0.216072	0.0120299
NM_144990	SLFNL1	0.216114	0.00687985
NM_001164803	RBMX	0.216472	0.0153261
NM_016275	SELT	0.217052	0.0113091
NM_147156	SGMS1	0.217057	0.00146717
NM_001037442	RUFY3	0.217327	0.047264
NM_007192	SUPT16H	0.217356	0.000968949
NM_016076	PPPDE1	0.217997	0.00775294
NM_001009608	C20orf94	0.21805	0.00581405
NM_017816	LYAR	0.21853	0.00381818
NM_032494	ZC3H8	0.218895	0.0170657
NM_173620	HEXDC	0.218975	0.00016335
NM_001007794	CEPT1	0.219118	0.0494184
NM_005804	DDX39A	0.219297	0.0129587
NM_017696	MCM9	0.219614	0.00275742
NR_002184	RRP7B	0.219705	0.030333
NM_004906	WTAP	0.219958	0.00763475
NM_006755	TALDO1	0.220129	0.00361101
NM_001137668	CASP8AP2	0.22022	0.00902762
NM_014864	FAM20B	0.221053	0.00585367
NM_001048205	REC8	0.221278	0.0327522
NM_001008388	CISD2	0.221428	0.0313642
NM_003295	TPT1	0.221498	0.036483
NM_001085471	FOXN3	0.221744	0.0195821
NM_006835	CCNI	0.221881	0.0166485
NM_020677	NMRAL1	0.221972	0.0122811
NM_001123383	BCOR	0.222057	0.00676765
NM_006502	POLH	0.222157	0.00948042
NM_022909	CENPH	0.222853	0.0463974
NM_015315	LARP1	0.222977	6.02e-05
NM_001244974	PPP1CC	0.223256	0.0380553
NM_019046	ANKRD16	0.223314	0.0340218
NR_029192	LOC100133315	0.223315	0.0062821
NM_003200	TCF3	0.223453	0.0157458
NM_017822	KANSL2	0.223477	0.00412265
NM_012080	HDHD1	0.223482	0.00119012
NM_001009182	GEMIN2	0.22354	0.0211062
NM_004571	PKNOX1	0.223578	0.00128974
NM_183232	IKZF3	0.223714	0.000638031
NM_003299	HSP90B1	0.223742	0.0142001
NM_001743	CALM2	0.22437	0.0484733
NM_002737	PRKCA	0.22442	0.0021091
NR_037567	MRPL49	0.224623	0.0323191
NM_206853	QKI	0.224686	0.00125326
NM_014760	TATDN2	0.224814	0.00578146
NM_001546	ID4	0.225139	0.0344682
NM_006999	PAPD7	0.225319	0.00422458
NR_036485	LOC283104	0.225431	0.0404064
NM_001243247	NPRL3	0.225842	0.0150748
NM_001254757	ST3GAL4	0.225854	0.0235857
NM_006162	NFATC1	0.226476	0.000943691
NM_178126	FAM134C	0.226936	0.0082364
NM_001142405	SLMO1	0.227125	0.00568773
NM_152713	STT3A	0.227191	0.0257641
NM_001167880	LHPP	0.227213	0.0115269
NM_153497	TAB1	0.22776	0.0014813
NM_005956	MTHFD1	0.228164	0.000958141
NM_006585	CCT8	0.228236	0.0255487
NM_001164766	ZFHX3	0.228274	0.00031084
NR_033436	PHF14	0.228374	0.000474464
NM_001136195	TNPO2	0.228952	0.00157595
NM_001007468	SMARCB1	0.229144	8.69e-05
NM_000203	IDUA	0.229251	0.0334496
NM_000942	PPIB	0.229368	0.0111197
NM_014488	RAB30	0.229887	0.0367031
NR_002814	LOC374443	0.229941	0.0047019
NM_198471	KANK3	0.229966	0.00822352
NM_134424	RAD52	0.23015	0.00182
NM_001256438	CABLES1	0.230496	0.0109561
NM_001169117	STIM2	0.230577	0.000433762
NM_005603	ATP8B1	0.230617	0.00730259
NM_018996	TNRC6C	0.230842	0.00815987
NM_199320	PHF17	0.230843	0.000667282
NM_004712	HGS	0.231138	0.0384082
NM_003374	VDAC1	0.231171	0.000548524
NM_015885	PCF11	0.231724	0.000722024
NM_001083113	ZGPAT	0.231917	0.00353384
NM_001126340	ORAI2	0.231941	3.85e-05
NM_173174	PTK2B	0.232268	2.92e-05
NM_001102371	FOXRED2	0.232549	0.0443895
NM_016564	CEND1	0.2332	0.0357351
NM_001681	ATP2A2	0.233298	5.08e-05
NM_006406	PRDX4	0.234348	0.0413663
NM_005923	MAP3K5	0.234703	0.000692844
NM_001160266	RPAIN	0.23495	0.0339598
NM_152683	CCDC111	0.235275	0.0126125
NM_052932	TMEM123	0.235396	0.00128395
NM_001042492	NF1	0.235564	0.00434197
NM_001460	FMO2	0.23594	0.0446599
NM_001127197	ELF4	0.235953	0.0207081
NM_001135047	JDP2	0.236096	0.02079
NM_005063	SCD	0.236262	0.0230505
NM_005079	TPD52	0.236643	0.00012618
NM_016033	FAM82B	0.236784	0.0124482
NM_017882	CLN6	0.236854	0.0195131
NM_000983	RPL22	0.237264	0.00135692
NM_000512	GALNS	0.237443	0.00255711
NM_002715	PPP2CA	0.237752	0.0193359
NM_001127358	PHTF2	0.237795	5.56e-05
NM_018188	ATAD3A	0.237842	0.00959474
NM_030637	DDHD1	0.237915	0.00017618
NM_013267	GLS2	0.238089	0.0411778
NM_022055	KCNK12	0.23826	0.000106846
NM_001184870	FCRLA	0.238308	0.0308979
NM_030752	TCP1	0.238376	0.0117183
NM_025054	VCPIP1	0.238534	0.0418707
NM_001165416	LDHA	0.238691	0.0229331
NM_032167	SNX29	0.238783	0.0128447
NM_001142279	RNASEH2B	0.239045	0.00254773
NM_001127257	SLC39A10	0.239391	0.0435404
NM_015568	PPP1R16B	0.239533	0.000227016
NM_003952	RPS6KB2	0.239744	0.0069489
NM_001243799	TSC22D1	0.239831	0.00294672
NM_001002876	CENPM	0.239931	0.047264
NM_024665	TBL1XR1	0.239939	0.000139968
NM_001204127	LRMP	0.239953	0.028038
NM_001199805	KLRC4-KLRK1	0.240128	0.000222412
NR_038111	LOC100507246	0.240652	0.00738149
NM_001199774	PSMA5	0.241031	0.000497515
NR_003929	PPIEL	0.241431	0.0150986
NM_012125	CHRM5	0.24163	0.00417602
NM_032145	FBXO30	0.241631	0.00828539
NM_006317	BASP1	0.241681	0.0174287
NM_182926	KTN1	0.241846	0.00815018
NM_001144755	MYBL1	0.241972	0.0412684
NM_001627	ALCAM	0.24201	0.00263146
NM_001160094	ACOT13	0.242024	0.00419015
NR_036480	LOC100128881	0.24218	0.0451702
NM_001243279	ACSF3	0.242246	3.69e-05
NM_152419	HGSNAT	0.242255	0.00106884
NM_015055	SWAP70	0.242543	0.00869609
NM_004424	E4F1	0.242595	0.010695
NM_016734	PAX5	0.242625	0.0220011
NM_001256401	ELOVL1	0.242635	0.0268669
NM_198332	STAT2	0.24277	0.0397421
NM_001244585	LUC7L2	0.242886	0.00344819
NM_020699	GATAD2B	0.24304	0.00217103
NM_019087	15	0.243383	0.00587899
NM_022766	CERK	0.243652	0.00291354
NM_006456	ST6GALNAC2	0.243796	0.00054383
NM_007006	NUDT21	0.24396	0.00331469
NM_004731	SLC16A7	0.244305	0.030333
NM_024960	PANK2	0.244322	0.000796309
NM_020117	LARS	0.244342	0.000314559
NM_001098616	C1orf43	0.244567	0.00296806
NR_033839	FLJ39051	0.244807	0.00188945
NM_003588	CUL4B	0.245011	0.00428152
NM_001198956	DCAF6	0.245096	0.000116742
NM_001243121	PDE4A	0.245282	0.000159422
NM_025228	TRAF3IP3	0.245882	0.0101562
NM_001122821	SET	0.246005	0.0071267
NM_017901	TPCN1	0.246052	0.000135455
NM_004614	TK2	0.246058	0.0413934
NM_170683	P2RX2	0.246174	0.013889
NM_014155	ZBTB44	0.24621	0.000489737
NM_005147	DNAJA3	0.247056	0.007854
NM_001080383	GJC1	0.247172	0.0164197
NM_015323	UFL1	0.247223	0.0127858
NR_024127	SNHG12	0.247304	0.0326993
NM_007271	STK38	0.247466	0.00128034
NM_024095	ASB8	0.247546	0.00232138
NM_030580	ZNF34	0.247885	0.0299808
NM_012229	NT5C2	0.248095	0.000379598
NM_152545	RASGEF1B	0.248323	0.0211747
NM_001127328	ACADM	0.248366	0.000176653
NM_019600	FAM214A	0.248389	0.00517709
NM_004289	NFE2L3	0.248954	0.0200181
NM_001123377	PARK7	0.249057	0.00121811
NM_007276	CBX3	0.249059	0.0106801
NM_015397	DCAF12	0.249184	0.00564458
NM_181573	RFC4	0.249412	0.0285799
NM_145792	MGST1	0.249455	0.0130112
NM_003925	MBD4	0.250041	0.00516738
NM_152379	C1orf131	0.250447	0.0250436
NR_026580	TFDP1	0.250753	0.00133445
NM_020734	RIMKLB	0.251078	0.0048318
NM_032141	NSRP1	0.251193	2.04e-05
NM_006452	PAICS	0.251274	0.000771367
NM_001001436	C16orf87	0.251291	0.00247892
NM_002940	ABCE1	0.251578	0.00231144
NM_025222	WDR82	0.251631	0.00645299
NM_002128	HMGB1	0.251819	0.0245527
NM_014755	SERTAD2	0.251903	0.0286662
NM_002568	PABPC1	0.25191	0.0146553
NM_003203	GCFC2	0.252039	0.00409995
NM_006795	EHD1	0.252055	0.00833067
NM_015210	CCDC165	0.252122	0.000273458
NR_046165	LOC158257	0.25219	0.000269273
NM_001171976	CDHR2	0.252291	0.00976613
NM_003707	RUVBL1	0.253796	0.00159101
NM_002661	PLCG2	0.253885	0.000515485
NM_213601	TMED8	0.254256	0.0047577
NM_015434	INTS7	0.25434	0.00815018
NR_039981	LOC100216546	0.254555	0.00225197
NM_001078650	TMEM134	0.254744	0.0460372
NM_001905	CTPS	0.255664	4.59e-05
NM_001012994	SNX30	0.255787	0.00281846
NM_145200	CABP4	0.255799	0.0398899
NM_032451	SPIRE2	0.255877	0.00724922
NM_001254748	RGS5	0.255877	0.000640733
NM_004077	CS	0.256051	0.000283759
NM_178833	SLC9B2	0.256315	0.00402506
NM_024675	PALB2	0.256485	0.00620665
NM_007005	TLE4	0.256739	1.89e-05
NM_002111	HTT	0.257069	0.000122323
NM_005754	G3BP1	0.257141	0.00617025
NM_024710	ISOC2	0.257248	0.0361677
NM_015275	KIAA1033	0.257358	0.00266448
NM_006164	NFE2L2	0.257461	0.0093539
NM_001206567	IFI16	0.257467	0.000176945
NR_038392	ANAPC16	0.257838	0.0252689
NM_002874	RAD23B	0.258214	0.0021786
NM_005929	MFI2	0.258465	0.00146521
NM_018087	TMEM48	0.258656	0.00370416
NM_016014	FAM108B1	0.258939	0.000147585
NM_000249	MLH1	0.258939	0.000446419
NR_037868	LOC100507178	0.259599	8.34e-06
NM_144570	HN1L	0.26017	0.00373177
NM_014884	SUGP2	0.260536	0.0122372
NM_032444	SLX4	0.260739	0.000671279
NM_145243	OMA1	0.261168	0.00422458
NM_001190260	GCET2	0.262048	0.0151617
NM_006197	PCM1	0.262161	2.19e-05
NM_005171	ATF1	0.262243	0.00153951
NM_033379	CDK1	0.262537	0.00139118
NM_020248	CTNNBIP1	0.262539	0.0196511
NM_002703	PPAT	0.262585	0.0205909
NR_024091	ZFP91-CNTF	0.262702	7.56e-05
NM_001256053	ANKRD26	0.262886	0.00104912
NM_138690	GRIN3B	0.263051	0.0103725
NM_052928	SMYD4	0.263084	0.0110805
NM_201400	FAM86A	0.263665	0.0075593
NM_005668	ST8SIA4	0.264178	0.0109035
NM_001164759	PRKAR1B	0.264217	0.00170043
NM_019041	MTRF1L	0.264431	0.00405223
NM_004111	FEN1	0.265395	0.0313642
NR_002453	LOC595101	0.2654	0.00729167
NM_172127	CAMK2D	0.265618	0.000354464
NM_015305	ANGEL1	0.265695	0.0336394
NM_001693	ATP6V1B2	0.265767	0.0230611
NM_001025249	DUT	0.265845	0.000810364
NR_026970	LY86-AS1	0.265899	2.42e-05
NM_015704	PPPDE2	0.265911	0.000155454
NM_015124	GRAMD4	0.266149	0.00179603
NM_003611	OFD1	0.266152	0.000699556
NM_001012614	CTBP1	0.266581	0.000446796
NM_014730	MLEC	0.266748	0.0190976
NM_022039	FBXW4	0.267255	4.88e-06
NM_001042559	EIF4G2	0.267659	0.0391393
NM_173064	IL28RA	0.268126	0.0143233
NM_015695	BRPF3	0.268619	0.00274992
NM_002097	GTF3A	0.269715	0.0161278
NM_001199261	UCHL5	0.270054	0.0465749
NM_052903	TUBGCP5	0.270239	4.85e-05
NM_001173487	NKRF	0.270364	0.00941135
NM_032472	PPIL3	0.270534	0.0150355
NM_001171654	KLHL5	0.270742	0.000927287
NM_020466	LYRM2	0.270962	0.0300965
NM_001018075	NR3C1	0.271002	3.74e-06
NR_024012	TEX264	0.271662	0.000161781
NM_001037277	GGPS1	0.272056	0.0420418
NM_004760	STK17A	0.272264	0.000115557
NM_004913	C16orf7	0.272276	0.00269782
NM_024798	SNX22	0.273698	0.00138697
NM_181442	ADNP	0.273751	4.61e-05
NM_018014	BCL11A	0.27382	1.01e-06
NR_024567	LOC100130557	0.273901	0.0436632
NM_022082	SLC17A9	0.274099	0.00748215
NM_030773	TUBB1	0.274173	0.0134462
NM_014252	SLC25A15	0.274574	0.00140132
NM_015646	RAP1B	0.274672	1.47e-05
NM_006601	PTGES3	0.274806	0.00028233
NM_014476	PDLIM3	0.275358	0.000157899
NR_046106	NOL8	0.275474	0.0349449
NM_182625	GEN1	0.275762	0.00587689
NM_001114092	THUMPD3	0.275957	0.0052697
NM_198076	COX20	0.275979	0.00167629
NM_002539	ODC1	0.275996	0.0148779
NM_004523	KIF11	0.276099	2.44e-05
NM_017763	RNF43	0.276922	0.0107627
NR_026757	OIP5-AS1	0.277809	0.00274992
NM_004783	TAOK2	0.277823	0.0488716
NM_017843	BCAS4	0.277999	0.000287548
NM_001043318	C14orf43	0.278066	6.22e-06
NM_020371	AVEN	0.27808	0.00165961
NM_002695	POLR2E	0.27817	0.000719011
NM_003223	TFAP4	0.278928	0.000667282
NM_001129730	ZNF837	0.279161	0.0224354
NM_017966	VPS37C	0.27918	0.0103495
NM_014931	PPP6R1	0.279542	0.00815018
NM_005707	PDCD7	0.27955	0.0459077
NM_001112736	FAM208A	0.279592	8.5e-06
NM_001754	RUNX1	0.279745	2.77e-06
NM_018133	MSL2	0.279794	0.00901389
NR_024252	FAM86HP	0.279948	0.00838254
NM_001159746	ABR	0.280036	5.08e-05
NM_213649	SFXN4	0.280104	0.00119012
NM_020187	C3orf37	0.280109	0.0185281
NM_005917	MDH1	0.280215	0.00565756
NR_045020	LETMD1	0.280246	0.00682503
NM_001256732	SSBP2	0.280614	1.53e-06
NM_001033517	SERINC4	0.280702	0.00067482
NM_005313	PDIA3	0.280864	0.0016495
NM_001142560	RRNAD1	0.281114	0.0011225
NR_038444	LOC728558	0.281309	1.38e-05
NM_001143995	LPXN	0.281358	0.000246799
NM_020748	INTS2	0.281359	0.000241723
NM_001243723	SETMAR	0.281533	0.0400382
NM_000788	DCK	0.282355	1.12e-05
NM_022166	XYLT1	0.282699	0.0165395
NM_001001937	ATP5A1	0.282713	0.0441674
NM_007280	OIP5	0.283125	0.00370788
NM_020131	UBQLN4	0.283139	0.020435
NM_004354	CCNG2	0.284075	0.0278476
NM_000098	CPT2	0.284352	0.00635435
NM_016830	VAMP1	0.284437	0.00690749
NM_001243764	RABGAP1L	0.284573	0.00557909
NM_023078	PYCRL	0.284963	0.0362113
NM_001037283	EIF3B	0.285954	0.00245253
NM_004356	CD81	0.286362	0.0160258
NM_001195215	DENND1B	0.286732	4.18e-05
NM_001100874	SLC9B1	0.286768	0.000692515
NR_026586	EFCAB2	0.28722	0.000111402
NM_002131	HMGA1	0.287229	0.0212763
NM_005067	SIAH2	0.288411	0.0118226
NM_001184823	VDAC2	0.288469	0.022504
NM_017998	C9orf40	0.288595	0.0385076
NM_006305	ANP32A	0.288692	1.45e-06
NM_002014	FKBP4	0.288806	0.0148779
NM_003403	YY1	0.288858	0.00615322
NM_006694	JTB	0.288898	0.0420829
NM_001001710	FAM166A	0.289923	0.0309738
NM_014992	DAAM1	0.290072	1.21e-06
NM_005336	HDLBP	0.290165	2.92e-06
NM_001077654	TNFAIP8	0.290416	0.000263
NM_199181	KIAA0889	0.291121	0.00196165
NM_198892	BMP2K	0.291315	0.000147524
NM_006107	LUC7L3	0.291357	0.0158755
NM_206918	DEGS2	0.291485	0.0401584
NM_019108	SMG9	0.2916	0.000214042
NM_007300	BRCA1	0.291648	7.52e-06
NM_007345	ZNF236	0.291679	0.000194996
NM_207354	ANKRD13D	0.291787	0.0239234
NM_001012271	BIRC5	0.292804	0.00110669
NM_001130996	HMGCR	0.293178	0.00326618
NM_153035	TCEANC2	0.293395	0.0219999
NM_001205180	ALKBH2	0.293571	0.0222751
NM_006547	IGF2BP3	0.293709	0.00255342
NM_173074	PIGF	0.293741	4.81e-05
NM_021944	C14orf93	0.293882	0.0163352
NM_003252	TIAL1	0.293965	0.0442171
NR_024526	ARL6IP6	0.294491	0.00170043
NM_145648	SLC15A4	0.294652	0.00153118
NM_001098817	INO80C	0.294662	0.0173638
NM_025108	C16orf59	0.295385	0.00212937
NM_001166579	AANAT	0.295805	0.00581957
NM_153831	PTK2	0.295978	0.00012404
NM_152542	PPM1K	0.296322	8.65e-05
NM_052847	GNG7	0.296381	0.00890163
NM_001098525	CKAP2	0.296992	0.0179828
NM_178858	SFXN2	0.297089	2.21e-05
NM_001242534	MFSD11	0.297236	0.00121973
NM_025075	THOC7	0.29754	0.000216853
NM_001170704	MBNL3	0.29761	4.99e-06
NM_033121	ANKRD13A	0.29799	0.000296549
NM_001145393	TSEN2	0.298156	0.000387777
NM_005207	CRKL	0.298158	0.0457919
NM_012249	RHOQ	0.298191	0.000246383
NM_001766	CD1D	0.298211	0.0315182
NM_001177382	CPEB2	0.29828	0.000695416
NM_000418	IL4R	0.298344	0.00417331
NM_002409	MGAT3	0.298551	0.000300133
NM_014060	MCTS1	0.299112	0.00539239
NM_144974	CCDC122	0.299312	9.18e-05
NM_080666	WDR89	0.299752	0.00386125
NM_031303	KATNAL2	0.300645	2.67e-05
NM_018079	SRBD1	0.300975	3.31e-06
NM_021623	PLEKHA2	0.301025	1.14e-05
NM_016467	ORMDL1	0.301054	0.0404457
NM_138418	FAM195A	0.301072	0.0124099
NM_003168	SUPT4H1	0.301083	0.00132398
NM_017771	PXK	0.301246	0.0060226
NM_004104	FASN	0.301819	0.000897805
NM_175573	ADRM1	0.302305	0.0291719
NM_001135654	PABPC4	0.302718	0.00928812
NM_001172478	RRM2B	0.302962	0.0009574
NM_207342	STEAP1B	0.303198	0.00961319
NM_152363	ANKLE1	0.303261	0.0211056
NM_001166263	MTIF3	0.303386	0.0123524
NM_153358	ZNF791	0.303596	0.00329461
NM_138689	PPP1R14B	0.303608	0.0377303
NM_004230	S1PR2	0.303921	0.000638031
NM_022497	MRPS25	0.304695	0.000661355
NM_001134396	C7orf50	0.30489	1.2e-07
NM_014345	ZNF318	0.306117	0.00102414
NM_001128853	SRRT	0.306931	0.00388002
NR_026778	HNRNPU-AS1	0.307153	0.000324106
NM_138381	OXNAD1	0.307273	0.00692924
NM_024624	SMC6	0.30738	2.32e-05
NR_040108	LOC728175	0.307438	0.0111531
NM_005895	GOLGA3	0.30777	5.99e-06
NM_198969	AES	0.30803	0.00645299
NM_012160	FBXL4	0.308422	0.000144342
NM_001256658	TEAD2	0.308812	2.17e-05
NM_019109	ALG1	0.309292	0.000386301
NM_018092	NETO2	0.309672	0.00209108
NM_000535	PMS2	0.309836	0.0293763
NM_015187	SEL1L3	0.309985	2.68e-09
NM_001012662	SLC3A2	0.31	0.0013142
NM_002592	PCNA	0.310123	0.0455507
NM_001143674	BRP44	0.310353	0.0426061
NM_198437	AURKA	0.310386	0.010473
NM_031942	CDCA7	0.310498	9.82e-05
NM_001010906	C8orf80	0.311215	0.023622
NM_001127190	CSK	0.312022	0.00670185
NR_038448	LOC440288	0.312574	0.00100634
NM_001164458	ACTR3C	0.312598	0.000308905
NM_025194	ITPKC	0.313297	0.0148479
NM_001097599	TMEM22	0.313635	0.00432107
NM_006825	CKAP4	0.31405	0.0497402
NM_016463	CXXC5	0.314552	0.00524892
NM_015960	CUTC	0.314848	0.000698205
NM_144650	ADHFE1	0.31492	0.00254321
NM_024007	EBF1	0.315411	0.000242755
NM_022733	SMAP2	0.31546	0.00220572
NR_036497	LPP-AS2	0.315721	0.0195127
NM_152783	D2HGDH	0.315761	8.54e-05
NM_153746	ZDHHC14	0.31603	1.12e-05
NM_001001890	RUNX1	0.316459	2.64e-06
NM_005438	FOSL1	0.316589	0.00527752
NM_001243936	PRPSAP2	0.316744	0.0148716
NM_020410	ATP13A1	0.316792	9.57e-05
NM_001033575	DUSP28	0.317113	0.0167358
NM_001009905	B3GNTL1	0.317155	0.000413603
NM_000034	ALDOA	0.318514	1.54e-05
NM_001105192	TLE3	0.318607	0.000166853
NM_198883	MTX1	0.318801	0.00508129
NM_000534	PMS1	0.318831	2.28e-05
NM_174890	ZFAND4	0.319323	2.34e-05
NM_001255	CDC20	0.319372	0.000228118
NM_001024938	SLC2A11	0.319932	0.00176782
NM_199440	HSPD1	0.320147	0.000522762
NM_001202423	TRMT1L	0.320624	0.0342692
NR_003501	EARS2	0.320821	0.000425682
NM_015884	MBTPS2	0.320824	0.00176662
NM_001003408	ABLIM1	0.321148	5.99e-06
NM_178273	PILRA	0.321242	0.0464474
NM_001030288	SPN	0.321607	0.0100307
NM_018465	C9orf46	0.322361	0.00353973
NM_005575	LNPEP	0.322846	2.03e-06
NM_001171137	STRBP	0.322895	2.2e-06
NM_017720	STAP2	0.323295	2.07e-05
NM_007126	VCP	0.323453	0.000206275
NM_197974	BTN3A3	0.323907	0.0400615
NM_002691	POLD1	0.324392	6.98e-06
NM_145267	C6orf57	0.326021	0.0438402
NM_006484	DYRK1B	0.326211	0.0296942
NM_030626	LRRC27	0.326791	0.000247567
NM_153013	NADKD1	0.326875	0.00376928
NM_017996	DET1	0.326912	0.00105606
NM_001164257	C17orf72	0.327221	0.000494179
NM_001167608	RHBDD1	0.32798	3.94e-07
NM_004259	RECQL5	0.328537	0.000238661
NM_033402	LRRCC1	0.328958	0.00423947
NM_001099695	REPIN1	0.329173	0.00028173
NM_001349	DARS	0.329411	6.91e-05
NM_017424	CECR1	0.329503	0.00039622
NM_052850	GADD45GIP1	0.329851	0.0116844
NM_002077	GOLGA1	0.32995	4.48e-06
NM_018114	DALRD3	0.331283	1.15e-05
NM_001160224	RNF170	0.331667	0.0029218
NM_181890	UBE2D3	0.33169	2.77e-07
NM_203406	MBLAC2	0.331844	0.032952
NM_152346	SLC43A2	0.331897	7.65e-05
NM_152866	MS4A1	0.332006	0.0241602
NM_001136108	R3HCC1	0.33227	0.00156284
NM_015958	DPH5	0.332518	0.00612349
NM_017844	ANKMY1	0.332642	5.99e-07
NM_003503	CDC7	0.332995	0.008737
NM_016297	PCYOX1	0.333475	0.0337082
NM_001080435	WHAMM	0.33363	1.82e-05
NM_001244390	NUDT2	0.333961	0.00863846
NM_005914	MCM4	0.334057	0.00366482
NR_024320	LITAF	0.334548	0.00516738
NM_001199562	PLA2G6	0.33498	0.00459185
NM_012460	TIMM9	0.335049	0.00556615
NM_015046	SETX	0.335915	0.000220395
NM_024754	PTCD2	0.336098	0.000617162
NM_032039	ITFG3	0.336238	0.0373399
NM_001202429	ASB2	0.336891	0.0465033
NM_152718	VWCE	0.337501	0.00108872
NM_024928	OBFC1	0.338003	0.00130755
NM_014176	UBE2T	0.338325	0.00429341
NM_001159484	NUP210L	0.338367	4.7e-06
NM_004309	ARHGDIA	0.338445	0.00163992
NM_058181	YBEY	0.338585	0.000313749
NM_005187	CBFA2T3	0.338997	2.27e-06
NM_033387	FAM78A	0.339256	0.000640733
NM_003981	PRC1	0.339846	7.9e-07
NM_144618	GABPB2	0.339876	0.0039647
NM_022065	THADA	0.340568	3.88e-09
NR_038881	LOC286190	0.340799	0.0395444
NM_024613	PLEKHF2	0.340881	2.34e-05
NM_015084	MRPS27	0.341241	2.07e-07
NM_198570	VWC2	0.341556	9.51e-06
NM_001177316	SLC34A3	0.342456	0.00110669
NM_001171088	CLCN2	0.342543	0.0034431
NM_153329	ALDH16A1	0.342758	0.0011529
NR_024377	FER1L4	0.343602	0.0075593
NM_001142645	TMEM194B	0.343735	0.000749599
[truncated: 493 more rows]

## Sheet: Four Hours
Supplementary Table 4: Significant gene body polymerase changes IAA vs NT (cont’d)
TRANSCRIPT	GENE	log2FC: 4hr IAAvsNT	padj: 4hr IAAvsNT
NM_000374	UROD	-3.37992	3.5e-23
NM_001185177	CES3	-3.31556	2.2e-73
NM_016256	NAGPA	-3.11694	9.08e-48
NM_020533	MCOLN1	-2.99043	7.07e-53
NM_024417	FDXR	-2.91302	1.19e-61
NM_001006616	TSPAN17	-2.7878	3.52e-51
NM_032038	SPNS1	-2.75423	1.32e-47
NR_026943	LOC642852	-2.69642	8.93e-67
NM_001039584	PICK1	-2.67208	4.7e-86
NM_133635	POFUT2	-2.65156	4.68e-62
NM_000308	CTSA	-2.55925	1.32e-29
NM_033413	LRRC46	-2.5579	5.85e-63
NM_006702	PNPLA6	-2.52481	4.68e-88
NM_015395	TECPR1	-2.49689	6.76e-100
NM_004112	FGF11	-2.47964	2.55e-32
NR_026919	LOC150197	-2.47207	4.93e-06
NM_018073	TRIM68	-2.35091	7.89e-26
NM_173627	ENDOV	-2.34265	1.77e-92
NM_001171690	GCAT	-2.31615	1.97e-31
NM_001037335	PRIC285	-2.29515	1.66e-64
NM_001185058	NOL3	-2.2842	6.65e-16
NM_001080434	LMTK3	-2.27565	2.2e-73
NM_145798	OSBPL7	-2.25171	2.1e-48
NM_206900	RTN2	-2.2488	6.9e-27
NM_003141	TRIM21	-2.21474	1.99e-17
NM_003425	ZNF45	-2.21402	5.85e-62
NM_138355	SCRN2	-2.19039	5.66e-12
NM_006349	ZNHIT1	-2.17875	3.63e-26
NM_020880	ZNF530	-2.17079	2.76e-38
NM_023072	ZSWIM4	-2.16823	9.2e-32
NM_001084	PLOD3	-2.16111	4.22e-31
NM_017667	CCDC132	-2.14197	1.01e-124
NM_138392	SHKBP1	-2.14186	1.03e-50
NM_000048	ASL	-2.13831	1.16e-40
NR_003698	LOC729234	-2.12696	3.69e-23
NM_020448	NIPAL3	-2.11938	1.31e-83
NM_004881	TP53I3	-2.1173	1.39e-20
NM_002446	MAP3K10	-2.1121	3.81e-56
NM_015346	ZFYVE26	-2.097	3.62e-98
NM_001142784	IL11RA	-2.09479	3.06e-41
NR_026885	LOC100270804	-2.07445	1.69e-07
NM_024598	C16orf57	-2.0713	2.08e-52
NM_001146259	PIP4K2C	-2.034	7.21e-46
NM_001040196	AGTRAP	-2.01321	3.62e-25
NM_003675	PRPF18	-1.99924	5.17e-73
NM_024348	DCTN3	-1.99606	4.92e-16
NM_020918	GPAM	-1.98428	3.85e-36
NM_001099434	DCDC2B	-1.97187	8.33e-52
NM_014738	KIAA0195	-1.97181	2.84e-41
NM_020322	ACCN3	-1.95603	2.77e-12
NM_000487	ARSA	-1.95505	1.85e-12
NM_005017	PCYT1A	-1.9532	2.84e-66
NM_019118	TMEM234	-1.95289	1.1e-16
NM_005337	NCKAP1L	-1.93781	8.08e-87
NM_020964	EPG5	-1.93022	9.26e-110
NM_001481	GAS8	-1.91778	6.8e-64
NM_018687	C19orf80	-1.89797	0.001696
NM_201521	KLC4	-1.88723	2.68e-22
NM_001012502	C9orf117	-1.88194	1.85e-28
NR_026899	LOC146880	-1.87098	4.92e-53
NM_001040097	MOSPD3	-1.86053	6.64e-06
NM_003789	TRADD	-1.85679	6.01e-18
NM_014320	HEBP2	-1.85147	1.67e-12
NM_006687	ACTL7A	-1.84491	0.0406528
NM_001040715	KIAA0895L	-1.84428	3.34e-30
NM_032376	TMEM101	-1.83597	8.51e-19
NM_001287	CLCN7	-1.82017	1.29e-39
NM_001201372	CCDC136	-1.8192	1.59e-97
NM_017877	C2orf18	-1.81872	3.31e-35
NM_025149	ACSF2	-1.81467	1e-64
NM_001198868	CAPN1	-1.80584	1.68e-40
NM_012213	MLYCD	-1.802	1.56e-22
NM_032213	ELMOD3	-1.79877	7.45e-40
NM_001171905	NUDT16	-1.78715	6.02e-24
NM_003673	TCAP	-1.7828	0.0439557
NM_005479	FRAT1	-1.76859	4.72e-08
NM_020857	VPS18	-1.7663	2.3e-26
NR_024386	PLEKHM1P	-1.76403	1.41e-58
NM_024649	BBS1	-1.7482	7.98e-36
NM_004486	GOLGA2	-1.72969	1.68e-51
NM_001042432	CLN3	-1.72317	1.73e-37
NM_001037806	NCKAP5L	-1.71998	1.02e-35
NM_019104	LIN37	-1.71857	1.32e-15
NR_045985	ALOX15P1	-1.7133	2.76e-09
NM_000520	HEXA	-1.71008	3.09e-56
NM_004935	CDK5	-1.70986	7.62e-08
NM_018051	WDR60	-1.70658	9.71e-41
NM_004781	VAMP3	-1.69943	4.15e-32
NM_006242	PPP1R3D	-1.69879	6.28e-05
NM_001243787	SMUG1	-1.6902	6.36e-35
NM_006653	FRS3	-1.68594	1.92e-23
NM_000031	ALAD	-1.68411	3.24e-24
NM_001172682	ZNF641	-1.67141	6.04e-27
NR_034159	FLJ30403	-1.66546	0.000614576
NM_004604	STX4	-1.65942	6.38e-19
NM_001134402	CYB561D1	-1.6585	2.45e-16
NM_000511	FUT2	-1.63273	9.53e-11
NM_013412	RABL2A	-1.62814	2.45e-28
NM_022078	GPATCH3	-1.61731	8.81e-30
NM_001780	CD63	-1.60831	3.23e-17
NM_198850	PHLDB3	-1.60546	1.41e-58
NM_005522	HOXA1	-1.60255	0.000902433
NM_002690	POLB	-1.58545	2.28e-38
NM_052951	DNTTIP1	-1.5848	2.3e-48
NR_037160	LOC386758	-1.57762	1.27e-11
NM_001256676	STOML1	-1.57558	9.21e-14
NM_021217	ZNF77	-1.5702	2.76e-15
NM_000155	GALT	-1.56978	4.72e-06
NR_038893	CBR3-AS1	-1.56699	2.27e-17
NM_002404	MFAP4	-1.56617	2.56e-10
NM_145245	EVI5L	-1.56435	3.22e-46
NM_022916	VPS33A	-1.56362	3.18e-34
NM_002917	RFNG	-1.56072	2.88e-08
NM_017728	TMEM104	-1.55232	2.78e-65
NM_021822	APOBEC3G	-1.54592	1.09e-18
NR_039998	LOC100506655	-1.53969	2.38e-17
NM_005281	GPR3	-1.53951	3.6e-05
NM_007188	ABCB8	-1.5388	2.01e-45
NM_014718	CLSTN3	-1.53639	9.67e-32
NM_014028	OSTM1	-1.53495	1.8e-33
NM_002096	GTF2F1	-1.53176	5.97e-39
NM_014908	DOLK	-1.53079	3.41e-06
NR_036546	LOC100271702	-1.5267	3.18e-11
NM_004509	SP110	-1.52278	1.04e-29
NM_001171741	C3orf18	-1.51926	2.5e-16
NR_033341	LOC100379224	-1.5156	6.6e-37
NM_001006684	TCEAL8	-1.51478	0.00474237
NM_001134672	FAM204A	-1.51092	9.79e-31
NM_032846	RAB2B	-1.50956	1.4e-31
NM_016948	PARD6A	-1.50147	1.24e-06
NM_013398	ZNF224	-1.4913	1.72e-31
NM_001102651	ZNF554	-1.48857	2.98e-30
NM_016162	ING4	-1.48289	2.23e-17
NM_003901	SGPL1	-1.48284	5.35e-50
NM_024523	GCC1	-1.4808	2.23e-18
NM_004937	CTNS	-1.48038	8.28e-44
NM_001283	AP1S1	-1.47854	4.82e-12
NM_016309	LCMT1	-1.4784	6.75e-65
NM_001695	ATP6V1C1	-1.47771	2.92e-54
NR_037658	BLOC1S1-RDH5	-1.47717	1.37e-57
NM_001042454	TGFB1I1	-1.47527	8.18e-19
NM_033455	KCNK7	-1.46918	7.84e-13
NR_027032	LOC100130776	-1.46785	1.86e-07
NM_207170	SYF2	-1.46537	1.15e-17
NM_005276	GPD1	-1.46384	3.38e-10
NM_020657	ZNF304	-1.45716	7.26e-20
NM_001130047	TBCEL	-1.45467	1.72e-55
NM_001662	ARF5	-1.45262	1.87e-07
NR_038918	LOC339666	-1.44892	1.03e-10
NM_153357	SLC16A11	-1.44802	3.85e-06
NM_001009921	VPS8	-1.44443	3.88e-56
NM_007110	TEP1	-1.44343	6.23e-33
NM_024898	DENND1C	-1.44183	1.32e-32
NM_032878	ALKBH6	-1.44041	2.06e-13
NM_001964	EGR1	-1.4384	0.00306219
NM_001040126	PQLC2	-1.43626	6.06e-24
NM_015274	MAN2B2	-1.42808	6.83e-60
NM_145238	ZSCAN20	-1.42508	4.94e-35
NM_016044	FAHD2A	-1.42468	7.33e-18
NM_020374	C12orf4	-1.41783	4.5e-51
NM_024758	AGMAT	-1.41759	1.86e-25
NM_015072	TTLL5	-1.41481	1.02e-82
NM_030877	CTNNBL1	-1.41174	4.93e-91
NM_005469	ACOT8	-1.41144	1.33e-32
NM_020530	OSM	-1.39859	2.71e-07
NM_032306	ALKBH7	-1.39481	9.93e-12
NM_006225	PLCD1	-1.39361	5.51e-44
NM_194280	TMEM219	-1.39308	4.91e-17
NM_182752	TPRG1L	-1.38754	1.25e-08
NM_016173	HEMK1	-1.38168	7.02e-45
NM_024789	TMEM180	-1.37827	1.53e-36
NM_032174	TOMM40L	-1.37759	9.88e-19
NM_153006	NAGS	-1.37143	4.92e-25
NM_001001410	C16orf42	-1.36749	2.35e-05
NR_003256	ABCD4	-1.36716	3.91e-21
NM_006876	B3GNT1	-1.36528	0.000158517
NM_016407	C20orf43	-1.36443	1.46e-66
NM_080615	GCNT7	-1.3625	4.39e-59
NM_006735	HOXA2	-1.361	1.88e-07
NM_022719	DGCR14	-1.36053	3.77e-36
NM_207340	ZDHHC24	-1.35613	6.18e-15
NM_020196	XAB2	-1.35497	1.24e-28
NM_001199867	MARK4	-1.35385	4.47e-42
NM_003408	ZFP37	-1.35188	4.72e-11
NM_053006	TSSK2	-1.3478	3.44e-08
NM_198243	ASB7	-1.34578	1.31e-26
NM_017721	CC2D1A	-1.34562	1.79e-18
NM_001163724	LOC388588	-1.34495	0.000947105
NM_001195035	MR1	-1.34391	7.27e-47
NM_198855	ZNF211	-1.34337	1.19e-13
NM_001146254	PODNL1	-1.34305	2.57e-27
NM_000391	TPP1	-1.33987	1.32e-15
NM_001098794	FAM160A2	-1.33958	5.86e-37
NM_001142544	CTF1	-1.33917	9.82e-08
NM_198472	C10orf125	-1.33738	0.000700402
NM_001080542	FBF1	-1.33593	1.75e-25
NM_012260	HACL1	-1.33529	4.53e-32
NM_031452	FAM103A1	-1.33495	1.89e-07
NM_203453	PPAPDC2	-1.33123	5.82e-08
NM_024296	CCDC28B	-1.33112	3.54e-12
NM_024541	C10orf76	-1.31926	6.47e-73
NM_201566	SLC16A13	-1.31526	2.07e-06
NM_078483	SLC36A1	-1.31521	2.14e-24
NM_022153	C10orf54	-1.3135	1.44e-25
NM_182764	ELMO2	-1.31313	4.11e-35
NM_004756	NUMBL	-1.31195	4.69e-23
NM_031954	KCTD10	-1.31032	2.96e-30
NM_145202	PRAP1	-1.3103	2.63e-13
NM_152945	RBM45	-1.3093	4.03e-25
NM_002305	LGALS1	-1.30807	1.18e-07
NM_004317	ASNA1	-1.30551	5.07e-19
NM_003660	PPFIA3	-1.30483	4.78e-28
NM_001127396	STXBP2	-1.30328	1.05e-33
NM_004564	PET112	-1.30262	5.83e-41
NM_001205	BNIP1	-1.30254	1.08e-19
NM_001004323	C7orf61	-1.3003	1.76e-06
NM_014077	FAM32A	-1.29732	1.11e-17
NM_014604	TAX1BP3	-1.28896	3.83e-14
NM_001002880	CBY1	-1.28455	1.22e-24
NM_018438	FBXO6	-1.28175	1.7e-21
NR_040086	SETD4	-1.2807	1.57e-23
NM_024321	RBM42	-1.27996	2.36e-24
NM_017828	COMMD4	-1.27601	1.3e-09
NM_025250	TTYH3	-1.27509	6.58e-12
NM_006184	NUCB1	-1.27476	9.78e-34
NM_001099409	EHBP1L1	-1.27325	1.66e-20
NM_152924	ABHD2	-1.27166	2.3e-49
NM_005456	MAPK8IP1	-1.27016	1.88e-21
NR_046346	GDAP1	-1.26977	2.76e-17
NM_003684	MKNK1	-1.26591	3.11e-34
NM_001242906	ASCC2	-1.26356	4.34e-64
NM_205853	MUSTN1	-1.26146	1.23e-05
NM_006384	CIB1	-1.26139	5.51e-09
NM_004234	ZNF235	-1.25915	8.17e-17
NM_015289	VPS39	-1.25675	1.94e-40
NM_001193286	SIRT2	-1.25489	5.45e-12
NM_018688	BIN3	-1.25391	9.5e-37
NM_152373	ZNF684	-1.25204	9.57e-20
NM_174895	PCP2	-1.25136	0.000173893
NM_001195536	CHMP5	-1.25097	2.98e-28
NM_017772	TBC1D22B	-1.24914	2.51e-41
NM_020216	RNPEP	-1.24865	3.55e-20
NM_001012974	LRRC73	-1.24858	2.62e-09
NM_014924	ATG14	-1.24759	1.27e-30
NM_173480	ZNF57	-1.2461	2.38e-13
NM_015962	FCF1	-1.23835	1.42e-27
NM_181453	GCC2	-1.23713	7.84e-43
NM_152707	SLC25A16	-1.23678	3.63e-42
NM_144723	ZMAT2	-1.23485	7.27e-22
NM_173855	MORN3	-1.23388	3.43e-19
NM_001143888	BSDC1	-1.23073	6.49e-40
NM_000152	GAA	-1.2274	2.43e-21
NM_052841	TSSK3	-1.22695	5.15e-05
NR_024418	LOC389332	-1.22675	0.00234292
NR_026752	CROCCP2	-1.2221	1.21e-18
NM_001142398	FAHD1	-1.22078	4.72e-09
NM_152791	ZNF555	-1.2193	4.79e-21
NM_001170790	MFSD5	-1.21726	0.000892424
NR_024212	RNF185	-1.21625	8.22e-23
NM_012478	WBP2	-1.21532	2.78e-17
NM_001171819	PPARD	-1.21379	6.82e-41
NM_014770	AGAP2	-1.20883	5.25e-24
NM_001077526	MTMR14	-1.20762	2.94e-53
NM_001165884	ZNF268	-1.20659	1.44e-48
NM_206539	DLK2	-1.2048	4.26e-25
NR_033413	SLC29A3	-1.20285	2.53e-37
NM_001013839	EXOC7	-1.19786	3.86e-37
NM_015399	BRMS1	-1.19742	4.63e-23
NM_015291	DNAJC16	-1.19695	4.34e-39
NM_152244	SNX11	-1.19166	3.21e-15
NM_145041	TMEM106A	-1.18859	4.78e-10
NM_001204890	ISY1-RAB43	-1.18528	1.86e-45
NM_012175	FBXO3	-1.18507	3.51e-26
NM_001040118	ARAP1	-1.18367	7.7e-47
NM_032387	WNK4	-1.1803	1.14e-26
NM_001166237	GSDMD	-1.17876	1.02e-15
NM_000400	ERCC2	-1.17755	1.41e-18
NM_015873	VILL	-1.17519	1.25e-18
NM_152906	C22orf25	-1.1751	6.28e-39
NM_031219	HDHD3	-1.1748	0.00217293
NM_007238	PXMP4	-1.17358	3.78e-21
NM_016004	IFT52	-1.17291	5.97e-39
NM_001193478	CDADC1	-1.17286	4.06e-26
NM_015388	YIPF3	-1.17142	7.18e-16
NM_152655	ZNF585A	-1.17012	2.76e-20
NM_016027	LACTB2	-1.16903	4.49e-23
NM_005090	JMJD7-PLA2G4B	-1.1689	1.67e-22
NM_025150	TARS2	-1.16668	3.63e-33
NM_198457	ZNF600	-1.16606	1.03e-13
NM_014855	KIAA0415	-1.16523	4.41e-30
NM_133264	WIPF2	-1.16461	8.43e-28
NR_040089	LOC100506713	-1.16454	7.31e-17
NR_026728	EDEM2	-1.16394	8.39e-22
NM_016324	ZNF274	-1.1624	1.43e-13
NM_015994	ATP6V1D	-1.16206	5.08e-15
NM_000904	NQO2	-1.16053	2.54e-16
NM_001256047	C19orf12	-1.16014	2.35e-18
NM_018303	EXOC2	-1.15946	2.56e-51
NM_180990	ZACN	-1.15911	5.62e-17
NM_001160042	IQCC	-1.15648	4.15e-12
NM_001076678	ZNF493	-1.15183	1.98e-32
NM_001031738	TMEM150A	-1.15026	8.45e-17
NM_001134939	OAZ3	-1.14918	1.64e-13
NM_004238	TRIP12	-1.14914	2.22e-55
NM_000713	BLVRB	-1.1478	6.75e-24
NM_015378	VPS13D	-1.14735	1.07e-66
NR_003505	PPP4R1L	-1.14375	5.21e-30
NM_018201	TBC1D13	-1.14224	3.61e-18
NM_018161	NADSYN1	-1.14174	8.33e-41
NM_006860	IFT27	-1.14089	1.24e-16
NM_018316	KLHL26	-1.13957	1.76e-20
NM_198275	MPZL3	-1.13929	2.11e-10
NM_003193	TBCE	-1.13864	2.06e-41
NM_007171	POMT1	-1.13726	9.88e-18
NM_001003692	ZMAT5	-1.13605	9.72e-27
NM_006812	OS9	-1.13559	4.57e-21
NM_138334	JOSD2	-1.13393	2.79e-11
NM_006270	RRAS	-1.13363	2.38e-13
NM_014634	PPM1F	-1.13281	1.88e-31
NM_018559	KIAA1704	-1.13267	1.04e-30
NM_001079	ZAP70	-1.13115	2.74e-15
NM_001080401	PPM1N	-1.12628	0.000303621
NM_005657	TP53BP1	-1.12403	6.71e-51
NM_080749	NEURL2	-1.12224	2.86e-07
NM_001012454	FAM71F2	-1.12194	2.72e-12
NM_006782	ZFPL1	-1.12077	1e-09
NM_139170	C16orf71	-1.11941	1.25e-15
NM_001204513	RBAK-LOC389458	-1.1193	9.85e-31
NM_006466	POLR3F	-1.11922	4.27e-23
NM_032596	C9orf24	-1.11909	3.59e-13
NM_001024674	LIN52	-1.119	3.68e-57
NM_003015	SFRP5	-1.11798	4.74e-11
NM_001012334	MDK	-1.11757	0.00362783
NR_024034	KIAA0664L3	-1.11739	1.16e-13
NM_018348	FTSJD1	-1.11716	3.32e-08
NM_052963	TOP1MT	-1.1168	2.58e-11
NM_006084	IRF9	-1.11543	7.26e-08
NM_001105565	SMTNL1	-1.11517	1.1e-11
NM_152279	ZNF585B	-1.11414	4.22e-23
NM_018356	C5orf22	-1.1109	4.09e-26
NM_182551	LCLAT1	-1.10908	8.09e-55
NM_018207	TRIM62	-1.10851	7.83e-23
NM_145115	ZNF498	-1.10818	1.28e-34
NM_012254	SLC27A5	-1.10707	1.75e-18
NM_022904	RASAL3	-1.1039	2.22e-21
NR_027368	POP4	-1.10349	3.91e-17
NM_001001329	PRKCSH	-1.10233	4.31e-22
NM_001039366	ATP6V1E1	-1.10134	1.49e-34
NM_024684	C11orf67	-1.10053	9.85e-31
NM_012311	KIN	-1.09923	8.5e-23
NM_003239	TGFB3	-1.09834	5e-18
NM_032285	MRI1	-1.09705	1.79e-09
NM_001159491	BRI3	-1.09533	5.17e-14
NM_016093	RPL26L1	-1.09378	1.36e-13
NM_001100878	C8orf73	-1.09076	1.55e-06
NM_001012984	C16orf86	-1.09039	0.000531574
NM_021994	ZNF277	-1.08994	2.67e-52
NM_001252120	PASK	-1.08933	3.22e-35
NM_001047434	DPH3	-1.08727	8.55e-13
NM_001083913	C10orf26	-1.08598	1.4e-33
NM_015104	ATG2A	-1.0855	9.44e-17
NM_014484	MOCS3	-1.08492	7.01e-06
NM_005533	IFI35	-1.08186	4.41e-07
NM_014773	KIAA0141	-1.07976	1.16e-40
NM_022468	MMP25	-1.07837	1.12e-14
NM_017891	C1orf159	-1.07766	6.5e-25
NR_024077	WASH2P	-1.07654	1.78e-24
NM_021088	ZNF2	-1.07651	1.68e-16
NM_080603	ZSWIM1	-1.07358	2.59e-12
NM_001610	ACP2	-1.07316	2.54e-17
NM_130468	CHST14	-1.07197	1.45e-05
NM_198544	APITD1-CORT	-1.07068	1.94e-24
NM_017820	EXD3	-1.06949	8.9e-46
NM_018066	GPN2	-1.06751	5.16e-24
NM_176792	MRPL43	-1.06645	1.65e-17
NM_001136543	LYSMD1	-1.06631	4.9e-09
NM_152604	ZNF383	-1.06453	9.26e-14
NM_007022	CYB561D2	-1.06312	7.56e-13
NM_001142579	ZNF780A	-1.06187	8.77e-21
NM_000107	DDB2	-1.06177	1.02e-17
NM_033238	PML	-1.06095	4.96e-41
NM_025234	WDR61	-1.06085	2.32e-22
NM_024725	CCDC82	-1.05956	4.4e-17
NM_001199770	OTX1	-1.05933	9.48e-05
NM_001136575	LANCL1	-1.05876	1.43e-19
NM_001098414	ZNF621	-1.05836	6.29e-15
NM_017818	WRAP73	-1.0583	4.8e-14
NM_173573	C11orf35	-1.05664	2.36e-08
NM_030581	WDR59	-1.05549	6.95e-37
NM_032429	LZTS2	-1.0553	3.29e-10
NM_203494	USP50	-1.05457	2.23e-23
NM_001077194	GPBAR1	-1.05284	7.58e-08
NM_030645	SH3BP5L	-1.05169	2.53e-28
NM_001007561	IRGQ	-1.05138	2.52e-15
NM_014339	IL17RA	-1.05107	4.53e-25
NM_198183	UBE2L6	-1.05088	1.28e-11
NM_032140	C16orf48	-1.0505	4.63e-08
NM_001034024	DMAP1	-1.05018	5.62e-12
NM_000437	PAFAH2	-1.05007	3.97e-15
NM_001024924	EXOC1	-1.04948	5.07e-21
NM_016243	CYB5R1	-1.04705	7.97e-10
NM_024309	TNIP2	-1.04454	2.08e-21
NM_033386	MICALL1	-1.04354	2.96e-21
NM_001198934	ABCC10	-1.04284	2.5e-41
NM_001242895	ZKSCAN3	-1.04024	8.48e-17
NM_181509	MAP1LC3A	-1.03932	5.78e-16
NM_138961	ESAM	-1.03683	1.55e-07
NM_020812	DOCK6	-1.03596	2.18e-19
NM_005113	GOLGA5	-1.03485	1.7e-29
NM_024747	HPS6	-1.03281	1.72e-07
NM_003765	STX10	-1.03149	5.65e-06
NM_003047	SLC9A1	-1.02886	2.05e-46
NM_079834	SCAMP4	-1.02824	1.91e-14
NM_018426	TMEM63B	-1.02604	2.06e-14
NM_000697	ALOX12	-1.02496	4.2e-10
NM_005649	ZNF354A	-1.02471	2.24e-09
NM_004220	ZNF213	-1.02461	6.26e-09
NM_020738	KIDINS220	-1.02383	1.24e-40
NM_000164	GIPR	-1.02137	1.59e-16
NM_000122	ERCC3	-1.02106	7.63e-39
NM_001146016	TJAP1	-1.02076	9.35e-20
NM_173631	ZNF547	-1.02056	3.17e-11
NM_022046	KLK14	-1.02035	0.000349802
NM_018166	FAM176B	-1.01926	0.000152376
NM_001243736	LAMTOR3	-1.01908	3.21e-15
NM_198681	PLEKHG5	-1.01686	6.48e-20
NM_001127605	LIPA	-1.01628	2.35e-17
NR_040243	MPPE1	-1.01621	1.11e-24
NM_001114171	FOSB	-1.01537	6.03e-11
NM_001142623	GHDC	-1.01537	2.74e-08
NM_001256600	TRIM46	-1.01505	1.62e-15
NM_022809	CDC25C	-1.01489	5.01e-10
NM_001080546	TMEM218	-1.0144	4.17e-07
NM_018178	GOLPH3L	-1.01407	2.55e-32
NM_015540	RPAP1	-1.01351	4.05e-41
NM_018025	GPATCH1	-1.01324	3.32e-25
NM_015979	MED23	-1.00937	4.55e-29
NM_015966	ERGIC3	-1.00857	1.63e-24
NM_001256165	TMCO1	-1.00777	1.97e-29
NM_005688	ABCC5	-1.00528	4.84e-18
NM_016094	COMMD2	-1.00487	2.35e-23
NM_004620	TRAF6	-1.00436	1.7e-21
NM_015941	ATP6V1H	-1.00419	1.61e-52
NM_139033	MAPK7	-1.00138	1.02e-05
NM_016539	SIRT6	-1.00093	1.04e-20
NM_018381	C19orf66	-0.998843	7.17e-11
NM_138358	C19orf52	-0.998787	0.00164603
NR_045999	CCNDBP1	-0.998399	2.96e-07
NM_015245	ANKS1A	-0.998135	2.68e-40
NM_001013657	C15orf58	-0.997476	2.15e-07
NM_003811	TNFSF9	-0.99566	0.00317349
NM_001198974	TMEM110-MUSTN1	-0.994503	1.02e-21
NM_152348	WDR81	-0.994103	1.31e-11
NM_145058	RILPL2	-0.992616	5.47e-15
NM_001459	FLT3LG	-0.992517	1.08e-12
NM_001128159	VPS53	-0.991649	3.55e-33
NM_173195	KCNIP2	-0.991598	1.05e-19
NM_013362	ZNF225	-0.990151	2.2e-13
NM_001025778	VRK3	-0.990032	1.6e-31
NM_000262	NAGA	-0.988842	2.12e-09
NM_014758	SNX19	-0.988719	8.56e-35
NM_133458	ZFP90	-0.988663	9.12e-08
NM_007277	EXOC3	-0.986313	1.84e-19
NM_001190942	TNFSF10	-0.986152	2.75e-05
NM_001185080	CLDN15	-0.984869	1.03e-26
NM_001145264	LAMTOR2	-0.984318	5.52e-05
NM_001161500	ZNF611	-0.981382	5.35e-26
NM_145914	ZSCAN21	-0.981303	1.17e-22
NM_006336	ZER1	-0.978428	1.72e-23
NM_014994	MAPKBP1	-0.978236	8.81e-21
NM_001145536	C17orf107	-0.977925	0.00827589
NM_031862	NBR1	-0.97638	1.56e-18
NR_033904	FLJ39639	-0.972774	0.00445562
NM_001378	DYNC1I2	-0.972656	1.12e-18
NM_020354	ENTPD7	-0.971468	7.54e-24
NM_001126181	NRGN	-0.970733	3.81e-13
NM_012208	HARS2	-0.970511	9.8e-13
NM_003157	NEK4	-0.96962	1.84e-25
NM_001143919	LTB4R	-0.969249	3.08e-18
NM_020336	RALGAPB	-0.968792	2.5e-40
NM_032251	CCDC88B	-0.96818	2.22e-17
NM_005843	STAM2	-0.966378	2.14e-27
NM_007315	STAT1	-0.966124	6.66e-20
NM_001079518	MED24	-0.966121	1.19e-21
NM_032534	KRBA1	-0.966098	1.32e-15
NM_006284	TAF10	-0.965496	0.00194571
NM_001410	MEGF8	-0.965202	3.63e-33
NM_018100	EFHC1	-0.965191	1.27e-17
NM_145858	CRYZL1	-0.964315	9.24e-22
NR_027153	RPL21P44	-0.963754	0.000145748
NM_001166103	SPINT2	-0.96344	1.7e-10
NR_037659	POC1B	-0.963026	3.78e-29
NM_015260	SIN3B	-0.962553	2.28e-21
NR_024606	LOC151534	-0.962212	2.61e-07
NM_001520	GTF3C1	-0.961885	2.12e-48
NM_001012727	AGPAT2	-0.961274	3.83e-08
NM_000041	APOE	-0.958748	0.0319677
NM_024040	CUEDC2	-0.957867	4.26e-25
NM_006319	CDIPT	-0.952149	0.000325881
NM_173832	ZFP41	-0.950921	3.32e-08
NM_145637	APOL2	-0.95046	4.44e-18
NM_002887	RARS	-0.949736	2.65e-28
NM_020792	NCEH1	-0.948379	4.26e-21
NM_006634	VAMP5	-0.948246	4.11e-15
NR_026947	MATL2963	-0.948114	9.96e-17
NM_001080452	GPR108	-0.948005	4.58e-06
NM_032309	CHCHD5	-0.947839	1.36e-06
NM_001252294	SPDEF	-0.947252	3.81e-07
NM_001142444	EDC3	-0.944917	1.63e-36
NM_001242856	ARFIP2	-0.944175	2.25e-21
NM_033198	PIGS	-0.942201	1.64e-16
NM_001102657	ZNF836	-0.939174	2.27e-09
NM_000286	PEX12	-0.939107	7.07e-22
NM_012139	SERGEF	-0.937443	8.98e-44
NM_001130410	ACAA1	-0.936438	2.26e-12
NM_024664	PPCS	-0.936237	1.34e-12
NM_016145	WDR83OS	-0.935329	0.000807493
NR_026914	MGC16275	-0.934539	3.55e-20
NM_001524	HCRT	-0.93357	0.0186477
NM_198540	B3GNT8	-0.933014	3.38e-09
NM_001146699	RBM19	-0.932882	2.08e-20
NM_182491	ZFAND2A	-0.93259	3.01e-11
NM_024103	SLC25A23	-0.932307	2.7e-10
NM_032941	RECQL	-0.931949	5.86e-23
NM_144679	C17orf56	-0.931811	1.96e-11
NM_032718	MFSD9	-0.931641	4.16e-14
NM_001029998	SLC10A7	-0.931307	7.94e-49
NM_001142886	EPHX3	-0.931267	0.000106526
NM_001207062	C22orf23	-0.930152	7.78e-12
NR_024254	FAM86FP	-0.92816	6.01e-11
NM_020924	ZBTB26	-0.927121	3.38e-09
NM_001551	IGBP1	-0.926549	2.67e-17
NM_001161346	CHFR	-0.925385	1.55e-20
NM_017712	PGPEP1	-0.925079	6.13e-08
NM_016630	SPG21	-0.924614	2.21e-11
NM_078471	MYO18A	-0.923129	1.6e-45
NM_052849	C15orf57	-0.922808	3.46e-09
NM_012461	TINF2	-0.922296	6.99e-12
NM_000709	BCKDHA	-0.920988	2.42e-18
NM_198445	RINL	-0.92089	2.49e-13
NR_027686	LINC00176	-0.920779	1.46e-08
NM_032493	AP1M1	-0.918951	4.61e-19
NM_138798	MITD1	-0.916808	1.12e-13
NM_152556	C7orf60	-0.915871	8.81e-18
NM_032326	TMEM175	-0.915597	1.73e-16
NM_017970	C14orf102	-0.914055	7.88e-27
NM_001113575	CDKL3	-0.91278	1.86e-15
NM_001080400	PLIN4	-0.912337	1.99e-11
NM_018447	TMEM111	-0.911063	8.13e-14
NM_001024656	ASPDH	-0.91088	1.66e-09
NM_004952	EFNA3	-0.909359	1.35e-09
NM_181846	ZSCAN22	-0.909353	9.14e-18
NM_001040011	SWI5	-0.909337	7.49e-15
NM_182539	TCTE1	-0.909189	6.49e-19
NM_012392	PEF1	-0.908051	2.11e-22
NM_022734	METTL17	-0.907974	3e-13
NM_001129979	SYCE1L	-0.907921	3.43e-13
NR_033242	C19orf79	-0.907735	0.042311
NM_004269	MED27	-0.907316	3.54e-40
NM_130443	DPP3	-0.907136	5.87e-11
NR_024565	ZNF271	-0.906171	2.85e-19
NM_198075	LRRC56	-0.905985	1.79e-10
NM_152343	TEX34	-0.905787	6.27e-11
NM_016221	DCTN4	-0.9034	9.57e-22
NM_014164	FXYD5	-0.903258	4.84e-13
NM_001168364	KRTCAP3	-0.900814	0.000120607
NM_005736	ACTR1A	-0.899234	8.4e-26
NM_024854	PYROXD1	-0.898788	8.52e-09
NM_007176	C14orf1	-0.897096	5.48e-06
NR_027034	LOC150381	-0.896056	0.00167986
NM_004294	MTRF1	-0.895947	5.76e-19
NM_020714	ZNF490	-0.895128	2.73e-11
NM_015896	ZMYND10	-0.894273	0.00096397
NR_038366	HOTAIRM1	-0.89368	0.0192816
NR_024282	LOC113230	-0.893611	0.000516124
NM_001039479	KIAA0317	-0.893533	1.46e-19
NM_014997	KLHDC10	-0.892533	1.21e-23
NM_130466	UBE3B	-0.892158	7.89e-26
NM_014846	KIAA0196	-0.891697	8.76e-41
NM_015635	GAPVD1	-0.891652	1.21e-26
NM_001080404	ZNF878	-0.891255	2.09e-09
NM_024066	ERI3	-0.890498	1.95e-18
NM_013353	TMOD4	-0.890268	4.27e-14
NM_001079675	ETV4	-0.889997	2.35e-11
NM_018957	SH3BP1	-0.887909	3.05e-11
NR_037862	SNRNP27	-0.887241	3.15e-08
NM_057174	PEX16	-0.886838	5.97e-13
NM_001130727	PACRGL	-0.88483	4.7e-09
NM_020427	SLURP1	-0.884598	0.0252879
NM_152544	METTL19	-0.884394	1.18e-19
NM_004092	ECHS1	-0.88413	1.54e-06
NM_001128611	USP8	-0.883766	4.04e-23
NM_005536	IMPA1	-0.883108	1.14e-15
NM_144689	ZNF420	-0.882254	3.97e-15
NM_130798	SNAP23	-0.881282	4.91e-14
NM_004204	PIGQ	-0.880058	7.51e-09
NM_178863	KCTD13	-0.879305	3.86e-20
NM_001042548	FEZ2	-0.87913	6.24e-17
NM_001199198	TBC1D23	-0.877116	8.66e-16
NM_133460	ZNF418	-0.876895	3.11e-08
NM_006370	VTI1B	-0.876831	7.3e-19
NM_024876	ADCK4	-0.876813	2.33e-22
NM_173642	RIMKLA	-0.876436	5.86e-12
NR_038847	LOC100505576	-0.875119	0.0120988
NM_003150	STAT3	-0.874363	1.25e-12
NM_017440	MDM1	-0.872531	2.19e-16
NM_014860	SUPT7L	-0.871987	5.35e-22
NM_007024	TMEM115	-0.871474	6.84e-09
NM_003634	NIPSNAP1	-0.871345	1.45e-19
NM_001014830	C14orf183	-0.870596	2.46e-05
NM_033547	INTS4	-0.869904	1.52e-31
NM_001174100	PCBP4	-0.869492	2.63e-05
NR_027257	FLJ26850	-0.86913	7.98e-05
NM_024666	AAGAB	-0.868672	3.23e-22
NM_024591	CHMP6	-0.868605	2.86e-07
NM_020961	METTL14	-0.868393	4.47e-21
NM_152569	C9orf66	-0.868311	2.42e-05
NM_016485	VTA1	-0.864303	5.42e-19
NM_194249	DND1	-0.863345	6.19e-06
NM_152455	ZSCAN29	-0.861048	1.69e-14
NM_006415	SPTLC1	-0.860734	7.18e-28
NM_001135664	RAB7L1	-0.860391	0.000512115
NM_170722	NLRX1	-0.860036	7e-07
NM_003356	UCP3	-0.85985	9.67e-10
NM_016024	RBMX2	-0.858226	7.93e-05
NM_002180	IGHMBP2	-0.858162	6.49e-22
NM_198316	TENC1	-0.857199	2.54e-28
NM_138376	TTC5	-0.857154	1.44e-08
NM_016018	PHF20L1	-0.856786	3.49e-30
NM_002826	QSOX1	-0.856004	2.96e-11
NM_173479	WDR88	-0.855815	1.21e-18
NM_022787	NMNAT1	-0.855485	3.23e-13
NM_021943	ZFAND3	-0.855431	5.76e-19
NM_004798	KIF3B	-0.855317	4.9e-15
NM_001010868	C6orf163	-0.854711	6.24e-14
NM_001166059	HMGCL	-0.854418	1.67e-20
NM_016281	TAOK3	-0.851663	9.9e-27
NM_152396	METTL6	-0.850107	1.45e-07
NM_001048218	SCYL1	-0.849932	1.3e-18
NM_001193316	C14orf133	-0.848355	8.69e-13
NM_152288	ORAI3	-0.848117	6.03e-14
NM_001009812	LBX2	-0.847404	2.42e-06
NM_145102	ZKSCAN5	-0.84578	5.35e-16
NM_004283	RAB3D	-0.845724	1.06e-05
NR_033902	KIAA1967	-0.845412	2.34e-17
NM_007371	BRD3	-0.845151	2.68e-14
NM_032856	WDR73	-0.84493	6.12e-23
NM_006731	FKTN	-0.844613	6.8e-22
NM_003314	TTC1	-0.843146	3.78e-21
NM_138278	BNIPL	-0.842736	1.82e-07
NM_203376	TMEM81	-0.84198	0.00552703
NM_005561	LAMP1	-0.841828	4.33e-09
NM_015526	CLIP3	-0.840723	2.69e-14
NM_031491	RBP5	-0.840625	2.91e-06
NM_199342	CCDC23	-0.840517	1.53e-06
NM_017879	ZNF416	-0.840259	1.41e-07
NM_018320	RNF121	-0.840064	2.13e-23
NM_018943	TUBA8	-0.839442	1.5e-07
NM_001918	DBT	-0.836041	1.33e-27
NM_018158	SLC4A1AP	-0.834217	9.58e-17
NR_027128	C21orf67	-0.833907	0.0176354
NM_198551	MIA3	-0.833567	8.62e-31
NM_024528	NKAP	-0.833081	8.12e-09
NM_003452	ZNF189	-0.83269	3.92e-11
NM_001012643	MYPOP	-0.832279	6.56e-08
NM_001141973	ATP13A2	-0.832101	2.18e-09
NM_002098	GUCA1B	-0.830596	2.19e-06
NM_001130517	MPST	-0.830259	3.61e-05
NM_019110	ZKSCAN4	-0.83018	1.62e-08
NM_004869	VPS4B	-0.829408	1.95e-15
NM_020375	C12orf5	-0.829363	6.11e-22
NM_145249	IFI27L1	-0.829308	1.63e-12
NM_001087	AAMP	-0.828697	7.2e-08
NM_021646	ZNF500	-0.828661	8.66e-10
NM_002064	GLRX	-0.827365	1.51e-06
NM_000995	RPL34	-0.82551	2.02e-14
NM_006928	PMEL	-0.825079	3.52e-09
NM_019592	RNF20	-0.824816	2.76e-17
NM_024700	SNIP1	-0.824793	5.24e-21
NM_000195	HPS1	-0.82437	8.92e-20
NM_001164276	ZNF44	-0.8241	6.95e-10
NM_001168682	SAP25	-0.82175	0.00688319
NM_005317	GZMM	-0.821659	0.00157498
NM_000988	RPL27	-0.821622	2.88e-10
NM_001135954	UCK1	-0.821535	2.21e-06
NM_001184940	C9orf25	-0.820247	1.65e-17
NM_001365	DLG4	-0.817333	7.87e-08
NM_006333	C1D	-0.816832	2.71e-16
NM_001143973	TCTN3	-0.815331	2.01e-10
NM_000999	RPL38	-0.814706	3.99e-18
NM_000876	IGF2R	-0.814483	2.64e-25
NM_014602	PIK3R4	-0.814443	2e-15
NM_032134	QRICH2	-0.81232	3.12e-16
NM_015950	MRPL2	-0.811849	9.01e-08
NM_024620	ZNF329	-0.811547	2.38e-10
NM_001040427	HAGH	-0.811514	3.2e-13
NM_001040185	ZNF765	-0.811001	8.9e-14
NM_002370	MAGOH	-0.810425	2.32e-14
NM_174913	C14orf21	-0.810198	8.69e-06
NM_024032	C17orf53	-0.809885	3.1e-16
NM_016072	GOLT1B	-0.809596	2.38e-09
NM_021575	AP2S1	-0.809593	1.1e-08
NM_032823	C9orf3	-0.809589	1.36e-32
NM_001014834	PAK4	-0.80885	5.59e-18
NM_014741	ATG13	-0.807624	3.25e-21
NM_023039	ANKRA2	-0.807438	8e-07
NR_026052	MGC2752	-0.806954	1.24e-06
NM_203495	COMMD6	-0.805962	9.25e-06
NM_152475	ZNF417	-0.80588	1.35e-07
NM_001136050	DHRS1	-0.805535	1.26e-07
NM_004146	NDUFB7	-0.803935	3.05e-07
NM_007014	WWP2	-0.803891	3.51e-26
NM_017867	C4orf27	-0.803042	9.57e-08
NM_021727	FADS3	-0.802392	1.48e-07
NM_007121	NR1H2	-0.801446	2.81e-09
NM_001004055	LRRC29	-0.800431	6.56e-08
NR_026682	LOC100268168	-0.798376	4.54e-10
NM_006980	MTERF	-0.796704	2.73e-14
NM_001145815	AMDHD2	-0.796559	9.61e-12
NM_020696	KIAA1143	-0.796503	7.91e-11
NM_182490	ZNF227	-0.796103	1.2e-14
NM_014716	ACAP1	-0.795988	1.3e-13
NM_001204848	TNFAIP8L2-SCNM1	-0.794748	1.63e-19
NM_001005851	ZNF780B	-0.794076	1.92e-14
NM_145169	SFT2D1	-0.793478	4.22e-19
NM_001207020	SHISA8	-0.792544	6.74e-05
NM_152732	RSPH9	-0.792249	5.81e-17
NM_001335	CTSW	-0.79079	4.99e-11
NM_018467	USE1	-0.789096	1.27e-05
NM_015901	NUDT13	-0.788571	1.29e-18
NM_001077195	ZNF436	-0.78777	8.88e-10
NM_001174127	SLC11A2	-0.78742	1.27e-22
NM_002696	POLR2G	-0.785673	4e-06
NM_016057	COPZ1	-0.783733	2.08e-15
NR_037945	STX16-NPEPL1	-0.783041	1.86e-21
NM_014477	TP53TG5	-0.782347	0.0210644
NM_018453	EAPP	-0.78182	1.53e-10
NR_026928	CG030	-0.781628	1.44e-05
NM_032383	HPS3	-0.7815	2.93e-22
NM_016454	TMEM85	-0.781439	3.4e-05
NM_018294	CWF19L1	-0.780782	3.56e-19
NM_007114	TMF1	-0.780557	3.47e-12
NM_003251	THRSP	-0.780504	2.88e-08
NM_001077241	SLC25A45	-0.780362	2.28e-05
NM_001398	ECH1	-0.779865	2.39e-08
NM_001145049	GPN1	-0.779445	6.73e-16
NR_024004	DDX11L2	-0.779159	0.00694984
NM_018314	UEVLD	-0.778928	8.6e-16
NM_145330	MRPL33	-0.77813	9.73e-06
NM_173478	CNTD1	-0.777913	9e-10
NM_001165959	GSDMB	-0.77756	3.99e-06
NM_001001415	ZNF429	-0.777156	1.55e-16
NM_032349	NUDT16L1	-0.776617	0.00021092
NM_175921	C5orf51	-0.776289	1.52e-09
NM_138450	11	-0.775725	1.82e-10
NM_173685	NSMCE2	-0.773979	3.63e-30
NM_005034	POLR2K	-0.773925	0.00302581
NM_020995	HPR	-0.773831	8.61e-05
NM_015909	NBAS	-0.772832	4.55e-26
NM_015512	DNAH1	-0.77229	4.24e-17
NM_004896	VPS26A	-0.772279	8.29e-12
NR_037904	UBE2F-SCLY	-0.771651	5.42e-22
NM_020191	MRPS22	-0.771202	1.29e-17
NM_003869	CES2	-0.768724	1.01e-14
NM_022045	MTBP	-0.768259	7.97e-26
NM_001243351	NUB1	-0.768171	1.42e-25
NM_001142471	INTS12	-0.768165	8.55e-14
NM_181786	HKR1	-0.767996	1.43e-15
NM_024848	MORN1	-0.767864	1.77e-10
NM_032433	ZNF333	-0.767793	4.13e-13
NM_020422	TMEM159	-0.767514	4.36e-08
NM_001159860	ZNF583	-0.767387	3.88e-07
NM_001105578	SYCE2	-0.767213	3.2e-09
NM_016586	MBIP	-0.766905	3.7e-11
NM_152734	C6orf89	-0.766343	1.39e-21
NM_001161664	RSPH4A	-0.764365	6.65e-08
NM_014187	TMEM208	-0.763611	4.29e-05
NM_001195382	GPR35	-0.763376	2.38e-08
NR_015427	LINC00094	-0.763146	0.000777918
NM_198868	TBC1D9B	-0.762447	5.93e-16
NM_018385	LSG1	-0.762334	7.36e-13
NM_014471	SPINK4	-0.761911	5.38e-05
NM_153747	PIGC	-0.761897	0.0102267
NM_000310	PPT1	-0.761412	1.73e-13
NM_006425	SLU7	-0.760641	2.32e-11
NM_005702	ERAL1	-0.760055	0.00185743
NM_002168	IDH2	-0.759546	1.15e-08
NM_015920	RPS27L	-0.758899	0.0262481
NR_038404	LOC100506801	-0.75727	0.000765927
NM_139166	ABRA	-0.756113	4.36e-07
NM_001201475	C18orf21	-0.755762	4.61e-09
NM_001031696	PLD3	-0.755579	2.04e-10
NM_015041	CLUAP1	-0.754769	2.34e-10
NM_017999	RNF31	-0.754388	2.01e-12
NM_138419	FAM54A	-0.754164	3.26e-12
NM_198941	SERINC3	-0.753347	1.32e-15
NM_016481	C9orf156	-0.753258	3.51e-09
NM_001206901	TAX1BP1	-0.753151	7.76e-22
NM_032296	FLYWCH1	-0.752293	3.52e-15
NM_022491	SUDS3	-0.751841	5.44e-18
NM_001172650	ZNF559-ZNF177	-0.751378	8.73e-18
NM_006083	IK	-0.751327	3.73e-11
NM_002827	PTPN1	-0.750548	1.22e-16
NM_006038	SPATA2	-0.750236	2.13e-06
NM_001537	HSBP1	-0.749915	0.000550972
NM_001001660	LYRM5	-0.748734	3.4e-09
NM_001013638	PRR25	-0.748032	7.86e-07
NM_174931	CCDC75	-0.747316	8.49e-06
NM_012256	ZNF212	-0.74718	1.91e-13
NM_001145312	ETV3	-0.746963	6.3e-08
NM_032673	PCGF1	-0.746731	0.0111573
NM_002712	PPP1R7	-0.746366	2.83e-14
NR_003654	SCAND2	-0.745389	9.28e-19
NR_037921	MAVS	-0.744079	2.71e-24
NM_001345	DGKA	-0.743646	2.81e-15
NM_001720	BMP8B	-0.74327	1.64e-08
NM_173811	HARBI1	-0.743233	0.000223978
NM_031948	PRSS27	-0.743006	1.33e-06
NM_152445	FAM161B	-0.742073	5.84e-11
NM_001243212	LOC643669	-0.741476	1.45e-06
NM_001162530	SH3D21	-0.741337	1e-10
NM_022048	CSNK1G1	-0.740581	4.26e-25
NM_021633	KLHL12	-0.739522	2.18e-16
NM_198537	YJEFN3	-0.739462	3.5e-12
NM_001164444	CBY3	-0.739265	2.05e-05
NR_037805	ZNF321P	-0.739183	3.05e-09
NM_001037533	GON4L	-0.73856	4.7e-20
NM_021185	CATSPERG	-0.738403	4.46e-18
NM_201647	STAMBP	-0.738112	1.49e-22
NM_003766	BECN1	-0.7361	1.55e-15
NM_001025593	ARFIP1	-0.735977	6.45e-23
NM_001017921	VMAC	-0.735313	1.79e-08
NM_001195150	LOC100130705	-0.734854	1.07e-09
NM_144652	LETM2	-0.733636	6.04e-08
NM_001135156	DPF1	-0.733612	3.98e-12
NM_152640	DCP1B	-0.732603	1.24e-11
NR_033269	FUZ	-0.732253	9.91e-10
NM_153607	C5orf41	-0.731807	7.78e-16
NM_001039999	FAM83G	-0.731551	1.35e-09
NR_045118	LOC100289509	-0.73123	0.00168493
NM_145230	ATP6V0E2	-0.730976	1.38e-06
NM_144775	SMCR8	-0.730066	3.88e-12
NM_144987	U2AF1L4	-0.729155	0.00538573
NM_181706	DNAJC24	-0.72876	3.89e-13
NM_022158	FN3K	-0.72873	3.88e-07
NM_003312	TST	-0.728522	1.85e-07
NM_005466	MED6	-0.728188	2.82e-15
NM_014916	LMTK2	-0.726925	1.69e-23
NM_024741	ZNF408	-0.726081	0.00071244
NM_194320	ZNF169	-0.725654	2.25e-12
NM_020644	TMEM9B	-0.725645	4.7e-09
NM_001103167	ZGLP1	-0.725508	0.0113956
NM_152353	CLDND2	-0.72519	0.000119765
NM_022730	COPS7B	-0.724858	3.54e-14
NM_004941	DHX8	-0.724624	4.32e-17
NM_001145463	YIF1B	-0.724557	3.17e-08
NM_004724	ZW10	-0.724378	5.12e-16
NM_017799	C14orf101	-0.723889	1.32e-12
NM_005388	PDCL	-0.72337	0.001949
NR_024203	ECD	-0.723367	5.78e-17
NM_006390	IPO8	-0.723152	1.67e-19
NM_001160045	GLI1	-0.72295	4.65e-10
NM_013355	PKN3	-0.722788	6.85e-09
NM_005773	ZNF256	-0.722441	1.06e-08
NM_007348	ATF6	-0.720785	1.54e-30
NM_003573	LTBP4	-0.720097	6.78e-24
NM_001242812	LOC284385	-0.718901	0.00011081
NM_001145093	ZNF619	-0.718512	4.33e-05
NM_205836	FBXO38	-0.717995	2.34e-21
NM_003863	DPM2	-0.717568	0.000226327
NM_001033518	WIPI2	-0.71709	4.3e-16
NM_015302	HAUS5	-0.716838	1.69e-12
NM_153615	RGL4	-0.716228	0.000170106
NM_016169	SUFU	-0.715732	4.58e-17
NM_007122	USF1	-0.714397	4.77e-05
NR_024518	LMAN2L	-0.714379	8.06e-15
NM_017940	NBPF1	-0.712602	2.05e-09
NM_003378	VGF	-0.712542	5.59e-07
NM_001135602	GLB1	-0.711842	5.46e-22
NM_000302	PLOD1	-0.711353	2.21e-10
NM_002676	PMM1	-0.711012	1.4e-09
NM_001031734	FDX1L	-0.710456	5.04e-06
NM_001100176	HOOK2	-0.710023	1.33e-07
NM_139286	CDC26	-0.709838	2.81e-07
NM_001143679	GSTK1	-0.708962	0.00321692
NM_170739	MRPL11	-0.708634	0.000167164
NM_018690	APOBR	-0.70847	0.0461911
NM_152412	ZNF572	-0.707796	3.31e-06
NM_001199573	TRIM22	-0.70735	8.02e-06
NM_005120	MED12	-0.70725	1.32e-09
NM_005471	GNPDA1	-0.706411	1.22e-06
NM_138336	MYEOV2	-0.706011	3.21e-12
NM_020378	NAT14	-0.705724	0.000418437
NM_001136474	VASH2	-0.705645	6.89e-08
NR_027412	LOC100130581	-0.705063	9.06e-08
NM_015284	SZT2	-0.704235	4.76e-28
NM_020193	C11orf30	-0.704122	2.53e-25
NM_014041	SPCS1	-0.704104	4.65e-05
NM_001042522	SPRED3	-0.70408	0.00454801
NM_015049	TRAK2	-0.703289	2.55e-14
NM_005831	CALCOCO2	-0.702343	0.000395705
NM_017801	CMTM6	-0.702095	3.56e-08
NM_014430	CIDEB	-0.701907	1.08e-08
NM_145867	LTC4S	-0.701663	0.000449376
NM_178452	DNAAF1	-0.701573	6.22e-13
NR_002786	CIDECP	-0.701077	1.69e-07
NM_032840	SPRYD3	-0.700658	5.29e-10
NM_004800	TM9SF2	-0.699033	7.76e-24
NM_213566	DFFA	-0.698237	7.41e-12
NM_001082480	ZNF623	-0.698104	1.76e-13
NM_006297	XRCC1	-0.69665	4.63e-13
NM_003310	TSSC1	-0.694126	3.48e-24
NM_001724	BPGM	-0.692618	6.19e-07
NM_145291	ZBTB49	-0.692528	2.61e-11
NM_024942	C10orf88	-0.692144	6.81e-13
NM_001198774	PI4KB	-0.691279	6e-18
NM_007260	LYPLA2	-0.690568	1.33e-05
NM_001113475	NOXRED1	-0.690299	6.5e-07
NR_024525	FAM96B	-0.690242	0.00941909
NM_020702	KIAA1161	-0.690219	0.00351043
NR_003655	POLR2J4	-0.690181	3.48e-15
NM_203397	MBLAC1	-0.689764	0.00965376
NM_015490	SEC31B	-0.688902	1.09e-11
NM_032312	YIPF4	-0.688394	6.25e-12
NM_001145474	ATPAF1-AS1	-0.687246	0.00781426
NM_004214	FIBP	-0.685954	6.41e-05
NM_002766	PRPSAP1	-0.685856	1.28e-06
NM_017736	THUMPD1	-0.685715	2.29e-08
NM_001142597	1	-0.685202	0.000613203
NM_001404	EEF1G	-0.684338	8.79e-13
NM_001042635	NGDN	-0.683489	3.65e-12
NM_001198777	CUL2	-0.6821	3.57e-20
NM_032320	BTBD10	-0.68132	5.57e-15
NM_001174119	ZFYVE27	-0.681278	4.79e-15
NM_033452	TRIM47	-0.680966	0.000494031
NM_032811	TBRG1	-0.679398	1.32e-07
NM_024419	PGS1	-0.67924	2.38e-13
NM_001202473	ZNF816-ZNF321P	-0.678542	2.15e-11
NM_017956	TRMT12	-0.677876	0.0108177
NM_003820	TNFRSF14	-0.677555	0.000525509
NR_024448	GUSBP11	-0.677394	7.21e-14
NM_001080539	CCDC150	-0.676281	8.14e-12
NM_001168370	CUL7	-0.676044	5.37e-13
NM_033355	CASP8	-0.675643	1.65e-20
NM_001165938	STARD3	-0.675379	2.43e-11
NM_019028	ZDHHC13	-0.674903	1.68e-12
NM_003942	RPS6KA4	-0.673821	1.66e-05
NM_024580	EFTUD1	-0.673659	6.01e-11
NR_003111	RPL32P3	-0.673617	2.35e-15
NM_003621	PPFIBP2	-0.673424	3.96e-08
NM_001440	EXTL3	-0.67294	1.39e-10
NM_005896	IDH1	-0.672335	1.25e-07
NM_001099225	CCDC43	-0.672331	5.44e-08
NM_017854	TMEM160	-0.671774	0.00117184
NM_001003891	MED15	-0.671755	5.73e-17
NM_005938	FOXO4	-0.671678	0.00224296
NM_014306	C22orf28	-0.671622	1.55e-09
NM_016433	GLTP	-0.671563	9.52e-08
NM_017810	ZNF434	-0.670944	1.34e-11
NM_000932	PLCB3	-0.669081	4.53e-09
NM_020839	WDR48	-0.667774	2.87e-14
NM_001024940	TRIM17	-0.667678	3.33e-07
NM_152902	TIPRL	-0.667643	6.42e-07
NM_001193343	MRPS18A	-0.667351	3.21e-14
NM_134426	SLC26A6	-0.664861	4.45e-06
NM_001099270	ZBTB34	-0.66429	1.6e-09
NM_002744	PRKCZ	-0.663688	9.97e-15
NM_031486	ZNF484	-0.663274	7.16e-12
NM_033419	PGAP3	-0.663015	3.21e-07
NM_012199	EIF2C1	-0.662803	9.61e-12
NM_018235	CNDP2	-0.662574	1.31e-12
NM_005879	TRAIP	-0.662357	1.47e-11
NM_004656	BAP1	-0.661708	8.31e-11
NM_001099220	ZNF862	-0.661351	2.42e-14
NM_001701	BAAT	-0.661311	8.56e-08
NM_080794	MRPL39	-0.661133	2.69e-11
NM_001256265	FLII	-0.66049	6.04e-08
NR_034083	LOC100130894	-0.659285	2.19e-11
NM_152724	RSU1	-0.659281	3.45e-18
NM_031431	COG3	-0.659009	1.32e-17
NM_007198	PROSC	-0.65863	1.26e-05
NM_138361	LRSAM1	-0.658549	9.69e-10
NM_006545	NPRL2	-0.658537	0.013556
NM_197956	NAIF1	-0.658511	0.000524157
NM_001383	DPH1	-0.658476	5.62e-06
NM_015089	CUL9	-0.657135	1.65e-13
NM_001160116	C15orf40	-0.656799	5.62e-18
NM_001039715	DIO1	-0.656773	7.25e-08
NR_024117	MSTO2P	-0.65623	1.72e-07
NM_001130720	AHCYL2	-0.656079	2.1e-15
NM_032584	ZNF347	-0.655648	7.08e-07
NR_027763	GYS1	-0.655622	1.26e-07
NR_024612	ATXN1L	-0.65541	2.1e-12
NM_001242929	ANKS3	-0.654965	1.8e-08
NM_004264	MED21	-0.654926	0.0117226
NM_012469	PRPF6	-0.654215	3.42e-11
NM_138802	ZFAND2B	-0.654104	0.00250928
NM_032824	TMEM87B	-0.65405	3.05e-18
NM_013366	ANAPC2	-0.653703	9.07e-09
NM_001242778	IKBKB	-0.653337	7.35e-15
NM_016360	TACO1	-0.653216	8.13e-06
NM_017847	C1orf27	-0.652859	5.03e-09
NM_032985	SEC23B	-0.652656	5.17e-13
NM_005236	ERCC4	-0.651052	3.61e-11
NM_144660	SAMD8	-0.650653	1.56e-18
NM_001098577	RPL31	-0.650136	3.24e-15
NM_006020	ALKBH1	-0.649859	1.38e-18
NM_004339	PTTG1IP	-0.649659	3.64e-06
NM_194436	LDHD	-0.649343	0.0162312
NM_006437	PARP4	-0.648237	3.21e-16
NM_024068	OBFC2B	-0.647897	0.00464193
NM_004583	RAB5C	-0.647252	5.53e-15
NM_182498	ZNF428	-0.646742	1.1e-07
NM_001146069	MFSD10	-0.646695	0.0017003
NR_026999	LINC00265	-0.646182	1.01e-11
NM_181336	LEMD2	-0.645628	1.73e-11
NM_001039675	UNC45A	-0.645009	1.11e-13
NR_037897	FLJ38109	-0.644882	1.55e-13
NM_198542	ZNF773	-0.644649	0.000441459
NM_015432	PLEKHG4	-0.64463	1.54e-06
NM_002601	PDE6D	-0.644532	4.25e-09
NM_006092	NOD1	-0.644194	1.62e-10
NM_198147	ABHD15	-0.643499	5.8e-06
NM_018457	PRR13	-0.643013	0.000300302
NM_005997	VPS72	-0.642823	7.11e-08
NM_021143	ZNF20	-0.642568	2.83e-06
NM_001099436	ULK3	-0.641783	1.52e-05
NM_012186	FOXE3	-0.640922	0.0303061
NM_153257	ZNF461	-0.640585	4.82e-10
NM_001166012	ZSCAN30	-0.639534	3.81e-08
NM_033647	HELB	-0.639004	5.37e-06
NM_138367	ZNF251	-0.63881	1.09e-08
NM_006345	SLC30A9	-0.637007	1.03e-17
NM_001080505	SHISA3	-0.635331	2.78e-05
NM_022047	DEF6	-0.633076	4.37e-14
NM_016133	INSIG2	-0.633064	3.47e-07
NM_004157	PRKAR2A	-0.633047	2.04e-10
NM_001201536	TAF1A	-0.632994	2.39e-07
NM_001008801	ZNF468	-0.632798	1.36e-09
NM_015565	LTN1	-0.632361	4.12e-14
NM_014930	ZNF510	-0.631952	7.7e-10
NM_144695	BROX	-0.63185	9.26e-06
NM_002730	PRKACA	-0.631348	3.43e-10
NM_138572	TAF8	-0.631005	3.79e-12
NM_018191	RCBTB1	-0.629691	1.9e-12
NM_004720	LPAR2	-0.62938	0.00104578
NM_080652	TMEM41A	-0.6286	1.38e-08
NM_015340	LARS2	-0.628471	6.5e-15
NM_003730	RNASET2	-0.628442	8.86e-07
NM_000154	GALK1	-0.627631	0.0068983
NM_001195007	PPIE	-0.627363	2.28e-10
NM_017905	TMCO3	-0.627287	1.87e-13
NM_018335	ZNF839	-0.627163	1.17e-13
NM_145897	PFDN5	-0.62707	0.00129642
NM_014384	ACAD8	-0.626127	0.000118659
NR_036599	ZNF28	-0.624178	1.6e-09
NM_177424	STX12	-0.624044	2.88e-11
NM_003437	ZNF136	-0.623865	3.3e-12
NM_030961	TRIM56	-0.623687	3.61e-05
NM_014423	AFF4	-0.622914	2.59e-17
NM_030935	TSC22D4	-0.622772	6.07e-10
NM_152266	C19orf40	-0.622134	0.00283572
NM_005357	LIPE	-0.622061	7.85e-17
NM_012383	OSTF1	-0.621833	8.27e-10
NM_006555	YKT6	-0.621649	3.72e-09
NM_001174089	SLC4A11	-0.620657	2.72e-06
NM_012243	SLC35A3	-0.619357	1.12e-11
NM_016058	TPRKB	-0.618823	0.000356871
NM_014007	ZBTB43	-0.618313	8.53e-07
NM_017902	HIF1AN	-0.618058	3.95e-15
NM_024948	FAM188A	-0.617159	9.26e-14
NM_001242791	FLJ45513	-0.616672	0.000867432
NM_003324	TULP3	-0.616259	4.74e-09
NM_003678	THOC5	-0.615843	1.14e-10
NM_003861	DCAF5	-0.615543	3.79e-13
NM_001136030	KIAA0748	-0.615137	9.82e-09
NR_026950	LOC283922	-0.614117	4.32e-10
NM_006117	ECI2	-0.614018	0.00103741
NM_013265	C11orf2	-0.613962	3.55e-09
NM_001040455	SIDT2	-0.613812	3.36e-10
NM_152491	PM20D1	-0.612482	0.00094324
NM_001170747	PIN4	-0.612065	7.88e-17
NM_001159378	MTHFSD	-0.611934	2.09e-09
NM_012100	DNPEP	-0.611674	6.84e-07
NM_006710	COPS8	-0.610281	1.8e-07
NM_078470	COX15	-0.61014	3.73e-07
NM_001195220	ZNF783	-0.60967	6.96e-06
NM_005869	CWC27	-0.609463	9.55e-15
NM_001143787	PPHLN1	-0.609179	9.6e-15
NM_020673	RAB22A	-0.607981	2.32e-11
NM_017908	ZNF446	-0.607618	3.48e-06
NM_001083314	CHMP1A	-0.607393	1.53e-07
NM_032496	ARHGAP9	-0.607144	6.34e-07
NM_182836	RABGGTA	-0.606982	0.00624472
NM_001177612	CINP	-0.606773	2.69e-05
NM_024584	CCDC121	-0.606549	0.000663538
NM_001206917	CACNB3	-0.606512	8.69e-08
NR_046320	GPX2	-0.605295	0.000102244
NM_032301	FBXW9	-0.604941	1.63e-07
NM_001003722	GLE1	-0.604767	2.25e-12
NM_024329	EFHD2	-0.604496	1.34e-07
NM_001130448	C15orf62	-0.604258	0.000644814
NM_004409	DMPK	-0.60272	2.49e-13
NM_031207	HYI	-0.602588	0.000123174
NM_001135598	C2orf63	-0.602396	5.33e-11
NM_004517	ILK	-0.60167	1.08e-09
NM_006631	ZNF266	-0.601511	1.61e-13
NM_052875	VPS26B	-0.600708	1.68e-05
NM_032802	SPPL2A	-0.600241	2.76e-07
NM_015137	EFR3A	-0.599928	6.16e-12
NM_004140	LLGL1	-0.5999	2.89e-05
NM_024307	GDPD3	-0.598412	0.00304413
NM_207197	ADAM15	-0.598228	3.42e-05
NM_207343	RNF214	-0.598223	5.66e-12
NM_001143990	WRAP53	-0.596662	0.000838527
NM_015285	WDR7	-0.596207	1.36e-24
NM_152321	ERP27	-0.596049	0.000103189
NM_001013625	C1orf192	-0.595588	0.0141925
NM_023935	DDRGK1	-0.595216	8.3e-09
NM_144976	ZNF564	-0.594988	6.31e-10
NM_198535	ZNF699	-0.594881	0.00397379
NM_001077397	IRF2BP2	-0.594643	1.16e-05
NM_004565	PEX14	-0.594592	2.53e-12
NM_000998	RPL37A	-0.594426	3.45e-05
NM_003098	SNTA1	-0.593439	3.46e-09
NM_033309	B3GNT9	-0.592413	9.61e-05
NM_018392	C4orf21	-0.59203	7.88e-17
NM_001195248	APTX	-0.591938	1.03e-09
NM_001077183	TSC2	-0.591831	1.53e-10
NM_001003678	C11orf49	-0.591286	1.39e-16
NM_003120	SPI1	-0.590803	3.21e-05
NM_019080	NDFIP2	-0.590602	1.19e-08
NM_174916	UBR1	-0.590442	5.14e-13
NM_000359	TGM1	-0.589592	0.000682699
NM_032221	CHD6	-0.589462	1.31e-12
NM_001164615	FZD6	-0.588942	6.35e-09
NM_000206	IL2RG	-0.588795	0.00643354
NM_021627	SENP2	-0.587892	5.5e-12
NM_152990	PXT1	-0.587745	0.00132293
NM_001171093	FAM131A	-0.5875	3.09e-06
NM_024632	SAP30L	-0.587301	0.000153103
NM_152391	PQLC3	-0.586691	9.55e-11
NM_001104546	RPP30	-0.586524	9.94e-12
NM_016209	TRAPPC2L	-0.586255	0.00930111
NM_002801	PSMB10	-0.585958	5.12e-08
NM_004715	CTDP1	-0.585953	2.61e-11
NM_006571	DCTN6	-0.585826	2.58e-07
NM_198552	FAM89A	-0.585081	6.75e-05
NM_152458	ZNF785	-0.584957	0.000383402
NM_001202233	NR4A1	-0.584571	5.31e-08
NM_003934	FUBP3	-0.584493	1.91e-15
NM_001025070	RPS14	-0.584104	8.98e-11
NR_040773	LOC100505666	-0.583709	1.86e-09
NM_001114118	C17orf85	-0.583257	3.53e-07
NM_015517	HINFP	-0.582721	1.63e-06
NM_032353	VPS25	-0.582687	1.39e-05
NM_001037305	THYN1	-0.582551	0.00134124
NM_005689	ABCB6	-0.582535	4.4e-06
NM_003070	SMARCA2	-0.582346	1.12e-12
NM_001145009	BTN3A1	-0.582301	4.91e-05
NM_001698	AUH	-0.582143	6.16e-13
NM_152429	FGFBP3	-0.581952	0.000434721
NM_020807	ZNF319	-0.581672	0.000364484
NM_020850	RANBP10	-0.581183	7.22e-09
NM_001007469	HCST	-0.580891	8.04e-05
NM_001173498	MAN2B1	-0.58045	3.73e-08
NM_153028	ZNF75A	-0.580232	2.62e-07
NM_001077198	ATG9A	-0.58	0.000114788
NM_018250	INTS9	-0.579798	1.62e-14
NM_207395	ZNF324B	-0.579077	0.000319729
NM_001109891	MAPK3	-0.578781	9.08e-05
NR_021487	KIAA1908	-0.578046	1.72e-09
NM_001145446	ZNF200	-0.577575	4.91e-05
NM_033083	EAF1	-0.577092	1.04e-08
NM_003799	RNMT	-0.576984	7.12e-11
NM_001011724	HNRNPA1L2	-0.57679	1.18e-07
NM_004983	KCNJ9	-0.576655	0.00223171
NM_007181	MAP4K1	-0.576382	2.15e-06
NM_016230	CYB5R4	-0.576332	1.92e-11
NM_030914	URM1	-0.575938	7.39e-06
NM_021831	AGBL5	-0.573383	4.35e-14
NM_198549	FAM73A	-0.573134	7.19e-09
NM_001242739	ZNF691	-0.57307	1.09e-05
NM_032872	SYTL1	-0.572945	0.00257588
NM_015531	C2CD3	-0.572777	2.79e-14
NM_004426	PHC1	-0.572429	4.3e-09
NM_001242750	LOC100129924	-0.572331	0.000695509
NM_001145319	PLS1	-0.571362	2.96e-07
NM_080651	MED30	-0.571293	1.93e-05
NM_007054	KIF3A	-0.571225	2.67e-09
NR_046051	THTPA	-0.571114	5.99e-08
NM_015050	FTSJD2	-0.571054	7.27e-17
NM_012267	HSPBP1	-0.570638	3.73e-08
NR_038237	LOC100507567	-0.570477	0.000453281
NM_001146158	MOGS	-0.570427	8.17e-10
NM_015226	CLEC16A	-0.569428	5.01e-23
NM_006076	AGFG2	-0.569125	2.02e-13
NM_007174	CIT	-0.568788	2.64e-11
NM_015458	MTMR9	-0.567827	2.02e-08
NM_022151	MOAP1	-0.567283	0.0106582
NM_015622	CCZ1	-0.566679	0.00012634
NM_032752	ZNF496	-0.566163	2.23e-08
NM_001144912	ATG7	-0.565353	1.84e-19
NR_045215	LOC100652768	-0.565084	8.92e-05
NM_032122	DTNBP1	-0.564535	3.63e-18
NM_001100412	DROSHA	-0.564073	6.27e-14
NR_037665	LOC100506548	-0.563386	2.06e-07
NM_006567	FARS2	-0.563093	1.17e-15
NM_022895	C12orf43	-0.562109	2.89e-08
NM_022755	IPPK	-0.560879	2.62e-13
NM_015254	KIF13B	-0.560466	1.27e-14
NM_032854	CORO6	-0.560314	0.00580481
NM_032377	ELOF1	-0.560227	0.0132118
NM_015510	DHRS7B	-0.560179	1.44e-13
NM_003640	IKBKAP	-0.559892	1.86e-07
NM_005272	GNAT2	-0.559285	3.21e-07
NM_022152	TMBIM1	-0.55879	5.19e-10
NR_028330	C15orf37	-0.558567	2.88e-06
NM_015380	SAMM50	-0.55847	7.97e-07
NM_015665	AAAS	-0.557193	2.36e-09
NM_032324	NTPCR	-0.556932	9.21e-07
NM_001131015	CIZ1	-0.556744	1.51e-12
NM_145295	ZNF627	-0.556741	1.75e-05
NM_001105562	UBE4B	-0.55649	6.71e-12
NM_152289	ZNF561	-0.556224	2.34e-06
NM_016068	FIS1	-0.555904	6.17e-06
NM_080476	PIGU	-0.555789	7.85e-13
NM_030938	VMP1	-0.555732	3.48e-13
NM_004765	BCL7C	-0.555554	0.000672386
NM_032940	POLR2C	-0.555524	3.46e-09
NM_001195542	LOC100289187	-0.5547	0.0026851
NM_178314	RILPL1	-0.554658	4.06e-06
NM_001080487	PABPN1L	-0.554628	0.0191236
NM_013292	MYLPF	-0.554352	3.09e-06
NM_018149	SMG8	-0.553978	0.000469679
NM_017706	WDR55	-0.553092	4.7e-05
NM_182505	C9orf85	-0.553089	9.05e-08
NM_004218	RAB11B	-0.552587	6.78e-06
NM_021222	PRUNE	-0.552106	1.53e-07
NM_001256708	ANAPC10	-0.552008	1.1e-14
NM_000748	CHRNB2	-0.551967	2.15e-09
NR_027501	LOC100286844	-0.551847	1.05e-08
NM_024109	METTL22	-0.551562	9.77e-09
NM_001782	CD72	-0.550349	1.04e-06
NM_006374	STK25	-0.549802	8.85e-10
NM_001145404	ZNF506	-0.549768	2.06e-07
NM_001025265	CXorf65	-0.549417	0.0427507
NM_005227	EFNA4	-0.549371	0.025403
NM_138465	GLI4	-0.549358	7.91e-06
NM_024544	MUL1	-0.549216	8.84e-05
NM_018264	TYW1	-0.549101	8.42e-10
NR_023351	SPRYD7	-0.548384	0.000159067
NM_005511	MLANA	-0.547971	3.48e-06
NM_005165	ALDOC	-0.54756	0.0327966
NM_017750	RETSAT	-0.547274	6.14e-06
NM_007175	ERLIN2	-0.547249	5.78e-07
NM_013241	FHOD1	-0.547111	3.09e-08
NM_004308	ARHGAP1	-0.54705	1.66e-08
NR_023392	ZNF252	-0.546776	1.46e-05
NM_001017989	OPA3	-0.546683	1.33e-09
NM_012266	DNAJB5	-0.545685	0.00394006
NM_024766	CAMKMT	-0.545572	1.14e-15
NM_017988	SCYL2	-0.545291	9.48e-12
NM_001145277	NECAP2	-0.545258	5.81e-05
NM_001201564	PLRG1	-0.545161	5.64e-05
NM_005027	PIK3R2	-0.545008	1.52e-07
NM_016156	MTMR2	-0.543905	4.33e-14
NM_001146175	ZNF414	-0.543777	0.00506777
NM_033114	ZCRB1	-0.543246	0.000137176
NM_130835	OPA1	-0.543209	3.89e-17
NM_001251934	NR1H3	-0.542729	5.01e-05
NM_183078	RNF8	-0.542243	5.29e-09
NM_014774	KIAA0494	-0.542168	1.41e-08
NM_001127457	CRY2	-0.541792	8.93e-09
NM_015417	SPEF1	-0.541502	0.0401659
NM_006570	RRAGA	-0.54103	0.0187486
NM_014189	ADD1	-0.540763	1.1e-09
NM_024936	ZCCHC4	-0.539909	2.13e-10
NM_018053	XKR8	-0.539819	3.93e-05
NM_024815	NUDT18	-0.539121	0.00533362
NM_020184	CNNM4	-0.538627	3.59e-06
NM_001042493	C6orf162	-0.538626	0.000310191
NR_044995	FLJ41484	-0.538601	7.27e-07
NM_007000	UPK1A	-0.538517	0.000600624
NM_001199723	CRABP2	-0.538501	0.0143805
NM_013443	ST6GALNAC6	-0.538361	6.19e-06
NM_198097	CCZ1B	-0.538268	0.00153158
NM_030783	PTDSS2	-0.537764	9.3e-07
NM_032927	TMEM128	-0.537456	2.78e-05
NM_025187	C16orf70	-0.537054	1.96e-05
NM_145663	DBF4B	-0.536946	1.4e-08
NM_016520	C9orf78	-0.53667	3.64e-05
NM_001170753	PPP1R32	-0.536426	0.00461123
NR_040023	ERVK13-1	-0.536338	2.95e-09
NM_025198	MTERFD3	-0.535529	8.87e-06
NM_007236	CHP	-0.534995	1.38e-06
NM_006298	ZNF192	-0.534938	5.86e-06
NM_001173467	SP7	-0.534406	0.00333394
NM_174945	ZNF575	-0.534354	0.0123121
NM_018052	VAC14	-0.534119	4.1e-11
NM_058163	TSR2	-0.533906	0.000539984
NM_033414	ZNF622	-0.533293	0.000299068
NM_001008216	GALE	-0.533077	0.000268337
NM_000947	PRIM2	-0.532864	1.73e-16
NR_034182	LOC100129196	-0.532649	0.0021822
NM_015965	NDUFA13	-0.531063	5.88e-07
NM_178174	TREML1	-0.531018	0.0332613
NM_021202	TP53INP2	-0.531016	8.85e-06
NM_005872	BCAS2	-0.530932	4.07e-05
NM_001077498	C17orf63	-0.530594	1.82e-10
NM_024963	FBXL18	-0.529834	4.59e-08
NM_024536	CHPF	-0.529763	0.0267103
NM_020884	MYH7B	-0.529648	9.59e-11
NM_004544	NDUFA10	-0.529252	6.26e-12
NM_031280	MRPS15	-0.529083	1.32e-05
NM_018130	SHQ1	-0.528688	1.38e-09
NR_026581	2	-0.528395	0.00472039
NM_203422	LRRN4CL	-0.527656	0.00640239
NM_002109	HARS	-0.526391	8.75e-09
NM_016047	SF3B14	-0.52557	7.38e-05
NM_014828	TOX4	-0.524685	8.28e-12
NM_000113	TOR1A	-0.524561	1.33e-10
NM_021640	C12orf10	-0.52454	6.07e-06
NM_001012414	TRIM61	-0.524323	6.55e-12
NM_001439	EXTL2	-0.524101	0.000264481
NM_173596	SLC39A5	-0.523902	0.000532445
NM_015511	C20orf4	-0.52368	3.52e-07
NM_153702	ELMOD2	-0.523354	2.01e-07
NM_024327	ZNF576	-0.522956	0.000431097
NM_032027	TM2D1	-0.522369	1.43e-08
NM_178562	TSPAN33	-0.522042	1.04e-06
NM_017670	OTUB1	-0.521278	1.32e-05
NM_001197234	BTN2A1	-0.521056	1.45e-08
NM_207111	RNF216	-0.520937	4.59e-12
NM_004766	COPB2	-0.520569	1.36e-09
NM_022831	AIDA	-0.520167	1.84e-07
NM_020246	SLC12A9	-0.52011	3.6e-05
NM_018241	TMEM184C	-0.519757	7.26e-08
NM_001042604	XRN1	-0.519269	1.02e-16
NM_181341	DCAF4	-0.519082	3.49e-07
NM_001163474	ZNF746	-0.51796	4.57e-08
NM_000723	CACNB1	-0.517824	7.07e-09
NM_181708	BCDIN3D	-0.517647	7.08e-07
NM_018691	FAM114A2	-0.517303	6.71e-07
NM_018230	NUP133	-0.51715	7.1e-15
NM_182685	EFNA1	-0.516047	0.00356302
NM_030953	TIGD6	-0.515431	0.000197521
NM_001032373	ZNF226	-0.515225	8.08e-05
NM_016532	INPP5K	-0.514833	3.1e-05
NR_028357	TMEM30C	-0.514758	0.0253564
NM_002084	GPX3	-0.514626	9.9e-07
NM_017748	CWC25	-0.514447	1.73e-08
NM_017669	ERCC6L	-0.514083	5.8e-08
NM_021167	GATAD1	-0.513821	4.98e-07
NM_001984	ESD	-0.512628	1.29e-05
NM_053280	ODF3	-0.512577	0.000693525
NM_000292	PHKA2	-0.512496	7.46e-10
NM_001042555	FRS2	-0.512169	2e-13
NM_021933	MIIP	-0.511566	0.000499503
NM_000082	ERCC8	-0.511385	1.82e-10
NM_017723	C9orf167	-0.511324	0.00523326
NM_006742	PSKH1	-0.510476	6.23e-07
NM_001029976	ZNF16	-0.510419	9.05e-08
NM_006348	COG5	-0.509696	4.71e-11
NM_033208	TIGD7	-0.509454	0.00481769
NM_017974	ATG16L1	-0.509213	8.49e-09
NM_020199	C5orf15	-0.508836	5.52e-06
NM_001325	CSTF2	-0.508215	2.85e-07
NM_001142318	TXNL4B	-0.508163	0.000271056
NM_001256095	MYH10	-0.50749	3.21e-12
NM_001242882	CARKD	-0.506677	3.63e-06
NM_002087	GRN	-0.506487	0.0123121
NM_012086	GTF3C3	-0.506464	1.53e-08
NM_207115	ZNF580	-0.505916	2.65e-05
NM_003331	TYK2	-0.504968	2.42e-07
NM_033481	FBXO9	-0.503748	7.91e-06
NM_001008401	ZNF761	-0.503463	2.61e-07
NM_032352	BRMS1L	-0.503416	8.2e-07
NR_002785	GNAS-AS1	-0.502788	8.86e-07
NM_015488	PNKD	-0.502153	1.73e-11
NM_001199823	NEDD8-MDP1	-0.502063	1.85e-06
NM_004594	SLC9A5	-0.501888	3.53e-08
NM_030813	CLPB	-0.501846	3.49e-06
NR_026719	DSCR9	-0.501778	1.78e-05
NM_178549	ZNF678	-0.501323	7.32e-12
NM_001161476	WDR25	-0.501046	2.03e-05
NM_032799	ZDHHC12	-0.500718	0.00416092
NM_030761	WNT4	-0.500127	3.22e-05
NM_030785	RSPH6A	-0.500086	0.0015083
NM_014214	IMPA2	-0.500037	2.29e-06
NM_003895	SYNJ1	-0.499834	8.28e-12
NM_024331	TTPAL	-0.499637	2.49e-11
NM_016478	ZC3HC1	-0.498886	3.56e-09
NM_001143906	TRAFD1	-0.498814	4.71e-06
NM_152387	KCTD18	-0.498738	0.00203007
NM_001135024	PDHX	-0.498492	4.1e-09
NM_024622	FASTKD1	-0.498261	2.69e-05
NR_027749	TTC31	-0.498054	0.000393202
NM_001080473	MFSD2B	-0.497978	2.13e-05
NM_001015053	HDAC5	-0.49773	2.11e-07
NM_173539	ZNF596	-0.497716	3.83e-06
NM_004569	PIGH	-0.49767	0.0048521
NM_032120	RBM48	-0.4972	0.000511309
NM_001113348	ECE1	-0.496719	2.1e-06
NM_001018053	PFKFB2	-0.496289	3.16e-05
NM_001080402	CCDC61	-0.495777	5.06e-07
NM_024874	KIAA0319L	-0.495723	1.55e-11
NM_001193621	LOC390940	-0.495585	0.00758193
NM_002337	LRPAP1	-0.495156	6.42e-06
NM_013334	GMPPB	-0.494772	0.00150422
NM_181787	DPY19L4	-0.494749	9.85e-08
NM_030818	CCDC130	-0.494709	8.75e-08
NM_001139	ALOX12B	-0.49442	4.69e-06
NM_001128430	SMARCAD1	-0.494164	2.87e-11
NM_015602	TOR1AIP1	-0.493756	6.94e-05
NM_001193637	DHRS4L2	-0.493551	8.69e-05
NM_020943	CWC22	-0.493402	6.54e-09
NM_019852	METTL3	-0.4931	7.27e-08
NM_001252036	RAB5B	-0.492688	5.66e-06
NM_002741	PKN1	-0.492517	9.07e-07
NM_020745	AARS2	-0.492129	3.62e-10
NM_030626	LRRC27	-0.492073	5.99e-08
NM_001204139	MBD1	-0.492018	1.96e-06
NM_001006619	MAPKAP1	-0.491679	1.12e-12
NM_001008695	THAP7	-0.49148	1.57e-05
NM_024646	ZYG11B	-0.491081	1.42e-07
NR_037647	FOXRED1	-0.491075	9.39e-06
NM_001136152	ALG1L2	-0.490689	1.83e-05
NM_020345	NKIRAS1	-0.490597	0.00227053
NM_001242926	ZNF410	-0.490587	1.46e-11
NM_004027	INPP4A	-0.489875	4.66e-11
NM_153001	PSMC4	-0.489564	4.69e-08
NM_001013694	SRRD	-0.489131	5.71e-05
NM_015368	PANX1	-0.488942	3.2e-05
NM_001659	ARF3	-0.488894	1.06e-06
NM_133462	TTC14	-0.488659	9.05e-05
NM_001134296	AP3M2	-0.48819	0.000461546
NM_152465	PROCA1	-0.488189	1.51e-06
NR_036477	TMEM198B	-0.487099	0.00303016
NR_038828	LOC100130197	-0.487024	3.16e-05
NM_003001	SDHC	-0.486826	6.36e-08
NM_006959	ZNF17	-0.486537	0.00181661
NM_005883	APC2	-0.486435	1.93e-09
NM_001193268	EML2	-0.485535	4.96e-06
NM_033396	TNKS1BP1	-0.484789	0.0113242
NM_016070	MRPS23	-0.484766	9.71e-06
NM_014870	ZBTB40	-0.484544	6.84e-08
NM_016129	COPS4	-0.484467	1.06e-05
NM_001199378	GBF1	-0.483937	5.87e-13
NM_001166226	CEP120	-0.483899	5.46e-08
NM_194356	STX2	-0.483445	0.000108392
NM_000146	FTL	-0.483149	0.00307808
NM_178526	SLC25A42	-0.483031	8.14e-06
NM_013976	GCDH	-0.482878	9.73e-05
NM_018368	LMBRD1	-0.482321	6.97e-10
NM_001077503	TAC4	-0.481789	0.00185172
NM_178841	RNF166	-0.481574	0.00104684
NM_001136493	MFSD2A	-0.480853	7.27e-08
NM_003992	CLK3	-0.480617	2.9e-12
NM_005440	RND2	-0.480273	0.0258209
NM_015679	TRUB2	-0.479464	0.00337832
NM_006612	KIF1C	-0.478408	0.000124852
NM_001033503	SAR1B	-0.478347	1.68e-07
NM_005719	ARPC3	-0.478315	4.02e-07
NM_018047	RBM22	-0.477844	0.000107931
NR_027130	ZNF738	-0.477536	9.27e-09
NM_018026	PACS1	-0.477142	1.86e-08
NM_012180	FBXO8	-0.477023	4.53e-05
NM_007318	PSEN1	-0.477011	4.3e-09
NM_001184728	PIGT	-0.476332	0.000213945
NR_033854	LOC283335	-0.475644	1.08e-07
NM_000215	JAK3	-0.475424	0.000850522
NM_016598	ZDHHC3	-0.475146	4.93e-12
NM_145049	UBLCP1	-0.474615	0.00344711
NM_002484	NUBP1	-0.47451	9.91e-08
NM_152484	ZNF569	-0.474395	3.4e-07
NM_003800	RNGTT	-0.473599	4.33e-14
NM_001134476	LRRC8B	-0.473292	3.67e-06
NM_015953	NOSIP	-0.473214	6.73e-06
NM_001256054	C9orf72	-0.472985	0.000194529
NM_001001522	TAGLN	-0.472953	0.000158624
NM_018074	CCDC94	-0.472845	2.15e-05
NM_020810	TRMT5	-0.472816	0.000579422
NM_002795	PSMB3	-0.472172	5.83e-08
NM_199242	UNC13D	-0.471927	0.000127493
NR_038395	LOC100134015	-0.471834	1.92e-08
NM_006844	ILVBL	-0.471207	1.76e-05
NM_153690	FAM43A	-0.470337	0.00525856
NM_012181	FKBP8	-0.469876	0.00149435
NM_005653	TFCP2	-0.468992	7.66e-08
NM_004925	AQP3	-0.468962	0.00203275
NM_014183	DYNLRB1	-0.468741	1.62e-05
NM_013392	NRBP1	-0.468524	0.00681332
NM_145003	TSNARE1	-0.468511	5.14e-10
NM_000970	RPL6	-0.468199	0.000443514
NM_001921	DCTD	-0.468098	0.00100888
NM_130787	AP2A1	-0.468021	2.82e-09
NM_033103	RHPN2	-0.467556	0.000239068
NM_001136558	GPR107	-0.46748	2.7e-08
NM_014691	AQR	-0.467468	9.84e-11
NM_031466	TRAPPC9	-0.46721	2.07e-16
NM_015353	KCTD2	-0.466636	0.000158898
NM_007267	TMC6	-0.466397	1.37e-06
NM_030821	PLA2G12A	-0.466079	0.000944191
NM_002419	MAP3K11	-0.466013	8.76e-07
NM_147190	CERS5	-0.465113	4.29e-09
NM_032989	BAD	-0.464654	4.04e-07
NM_001080411	ZNF433	-0.464032	3.51e-05
NM_001359	DECR1	-0.463999	2.79e-07
NM_021982	SEC24A	-0.463789	3.07e-05
NM_024637	GAL3ST4	-0.462382	0.019845
NM_001252512	SOAT1	-0.462116	9.23e-06
NM_001243116	NFKBIB	-0.461885	0.000541797
NM_005990	STK10	-0.460202	4.34e-07
NM_004328	BCS1L	-0.460067	4.42e-05
NM_001077619	UBXN2B	-0.459904	1.08e-05
NM_021254	C21orf59	-0.459655	0.000528215
NM_004079	CTSS	-0.459477	9.02e-07
NM_015603	CCDC9	-0.458372	4.58e-05
NM_032259	WDR24	-0.457821	0.004593
NM_001001484	PTER	-0.457766	8.69e-08
NM_153261	CNEP1R1	-0.457707	0.00950692
NM_001159772	CANT1	-0.457524	2.26e-05
NM_004849	ATG5	-0.457289	8.97e-13
NM_004579	MAP4K2	-0.457044	0.00015153
NM_134323	TARBP2	-0.45704	0.000510376
NM_177938	P4HTM	-0.456794	6.16e-08
NM_001042402	NAAA	-0.456739	2.09e-06
NM_004453	ETFDH	-0.456501	5.52e-05
NM_030819	GFOD2	-0.456415	7.7e-06
NM_007062	PWP1	-0.45569	2.96e-05
NM_020710	LRRC47	-0.454929	1.4e-05
NM_018660	ZNF395	-0.454485	0.000169012
NM_032380	GFM2	-0.454021	1.85e-05
NM_003935	TOP3B	-0.452899	1.73e-10
NM_016147	PPME1	-0.452824	6.63e-09
NM_001195131	LOC100130890	-0.452741	0.000243555
NR_037714	RAD51L3-RFFL	-0.452217	1.47e-11
NM_001040616	LINS	-0.451913	2.39e-05
NM_020944	GBA2	-0.4517	0.000493564
NM_003689	AKR7A2	-0.451574	0.00361623
NM_002496	NDUFS8	-0.451426	2.15e-06
NM_021648	TSPYL4	-0.450811	0.032507
NM_013326	C18orf8	-0.450446	1.59e-09
NM_001099737	WDR83	-0.450426	5.2e-08
NM_001081003	COMMD5	-0.450371	0.000655818
NM_182640	MRPS9	-0.450122	5.9e-05
NM_178310	SNAI3	-0.449575	0.000220625
NM_006368	CREB3	-0.449517	4.78e-05
NM_005002	NDUFA9	-0.449435	6.56e-07
NM_181806	AASDH	-0.449207	4.83e-06
NM_139353	TAF1C	-0.449099	0.00171459
NM_014171	CRIPT	-0.448524	0.0441297
NM_005819	STX6	-0.447871	2.8e-07
NM_017665	ZCCHC10	-0.44753	0.00017866
NM_001204240	TBC1D10A	-0.445929	9.62e-07
NM_007059	KPTN	-0.445803	0.0269758
NM_004608	TBX6	-0.445741	0.000214308
NM_024855	ACTR5	-0.445197	0.000532418
NM_152636	METTL15	-0.445114	2.22e-07
NM_003842	TNFRSF10B	-0.444436	0.00308185
NM_014675	CROCC	-0.444328	1.02e-05
NM_173611	FAM98B	-0.444206	0.000149299
NM_001101667	ACOX3	-0.443983	3.87e-10
NM_003421	ZNF37A	-0.443369	0.000352431
NM_178138	LHX3	-0.443361	0.0245825
NM_000416	IFNGR1	-0.442883	0.00152736
NM_001114394	PAPD4	-0.442463	7.5e-11
NM_014948	UBOX5	-0.442462	7.57e-09
NM_015117	ZC3H3	-0.44239	0.000239554
NM_032448	FAM120B	-0.441978	3.25e-11
NM_001253792	ZNF444	-0.441458	7.36e-06
NM_014362	HIBCH	-0.441411	2.24e-07
NM_033141	MAP3K9	-0.441149	0.000511309
NM_021807	EXOC4	-0.440689	4.28e-10
NM_014704	CEP104	-0.440578	2.44e-07
NM_001099679	TRIM32	-0.440139	0.0241057
NM_002726	PREP	-0.439742	5.25e-10
NM_003450	ZNF174	-0.43944	0.00995311
NM_001033566	RHOT1	-0.439406	0.000111974
NM_001242789	BRF1	-0.438862	6.53e-05
NM_001206856	CAPRIN2	-0.438781	0.00014321
NM_015086	DDN	-0.437787	0.0492959
NM_031889	ENAM	-0.43753	4.22e-06
NM_016218	POLK	-0.437107	3.08e-06
NM_003904	ZNF259	-0.437015	0.000329506
NM_001039717	C4orf29	-0.436753	5.67e-06
NM_199487	UQCC	-0.436549	1.06e-08
NM_174905	FAM98C	-0.436518	0.0284021
NM_016474	C3orf19	-0.436173	3.3e-06
NM_001142540	SLC35B3	-0.435754	1.27e-06
NM_198077	C1orf52	-0.434512	1.92e-06
NM_000661	RPL9	-0.434385	0.0128388
NM_016930	STX18	-0.434323	8.79e-08
NM_139314	ANGPTL4	-0.434316	0.00851138
NM_016519	AMBN	-0.434092	0.00691606
NM_005085	NUP214	-0.433913	5.05e-10
NM_030666	SERPINB1	-0.433848	0.0114187
NM_182692	SRPK2	-0.433035	4.37e-09
NM_006779	CDC42EP2	-0.432998	0.0222446
NM_006324	CFDP1	-0.432921	3.15e-08
NM_022461	AZI2	-0.432717	0.00642616
NM_152504	C20orf196	-0.432192	2.61e-07
NM_002166	ID2	-0.432098	0.00416843
NM_000421	KRT10	-0.432016	0.0333539
NM_007313	ABL1	-0.43173	7.5e-10
NM_003754	EIF3F	-0.431533	1.35e-05
NM_001281	TBCB	-0.430874	2.62e-05
NM_014547	TMOD3	-0.430868	2.46e-07
NM_198893	ZNF160	-0.430781	1.73e-06
NM_033513	TPGS1	-0.430563	5.26e-06
NM_001206801	RFC5	-0.430472	0.000473464
NM_203373	FBXL22	-0.430294	0.000262929
NM_173595	ANKRD52	-0.430131	2.61e-07
NM_001039887	C19orf55	-0.430126	0.0015347
NM_001144027	NDOR1	-0.42999	3.86e-07
NM_020194	MFF	-0.429582	6.34e-05
NM_001159936	EBNA1BP2	-0.429319	0.000324723
NM_006576	AVIL	-0.429218	1.13e-05
NM_003370	VASP	-0.429184	3.53e-05
NM_007190	SEC23IP	-0.428905	6.95e-09
NM_014000	VCL	-0.428771	6.53e-07
NM_145257	C1orf96	-0.427909	1.8e-06
NR_046315	BLOC1S2	-0.427821	0.000179611
NM_032263	IQCG	-0.427659	1.59e-10
NM_152434	CWF19L2	-0.426664	1.02e-07
NM_019070	DDX49	-0.426056	2.78e-05
NM_001243532	PDIK1L	-0.42592	1.47e-05
NM_000413	HSD17B1	-0.425697	0.0258685
NM_001144884	SLC30A7	-0.425074	2.42e-07
NM_024112	C9orf16	-0.424695	0.000493065
NM_003584	DUSP11	-0.424633	1.38e-05
NM_139177	SLC39A11	-0.424305	2.05e-09
NM_001204077	UBE4A	-0.424153	9.24e-05
NM_001110303	USP20	-0.423741	2.15e-08
NM_001171088	CLCN2	-0.423296	0.000262505
NM_001202559	CHURC1-FNTB	-0.422848	9.59e-13
NM_002524	NRAS	-0.422847	2.64e-06
NM_013367	ANAPC4	-0.422759	5.68e-06
NM_018346	RSAD1	-0.422542	0.0107155
NM_017929	PEX26	-0.422444	1.21e-05
NM_018163	DNAJC17	-0.422262	1.42e-06
NM_025132	WDR19	-0.422251	4.55e-10
NM_014170	GTPBP8	-0.422213	0.00460779
NM_001200052	NPL	-0.422027	1.23e-05
NM_001242336	MFAP3	-0.421615	2.58e-06
NM_031923	TAF3	-0.421526	1.34e-09
NM_024619	FN3KRP	-0.421219	0.000776057
NM_018006	TRMU	-0.421107	1.88e-06
NM_006245	PPP2R5D	-0.421007	2.97e-07
NM_024807	TREML2	-0.420176	0.00465304
NM_001100389	TMEM192	-0.419892	1.12e-06
NM_015102	NPHP4	-0.419706	0.000298924
NR_027450	FAM186B	-0.419185	1.11e-06
NM_080593	HIST1H2BK	-0.418908	0.000212786
NM_018252	TMEM206	-0.418771	5.6e-08
NM_005091	PGLYRP1	-0.418685	0.00546858
NM_001145308	LRTOMT	-0.418562	2.38e-07
NM_014936	ENPP4	-0.418474	0.0131203
NM_001198793	ARPC4-TTLL3	-0.418459	1.43e-07
NM_018983	GAR1	-0.418252	7.03e-06
NM_024506	GLB1L	-0.418218	0.00505491
NM_001099271	POC5	-0.418153	0.000256505
NM_002857	PEX19	-0.418009	0.019957
NR_033374	LOC100289019	-0.417913	0.00310876
NM_005125	CCS	-0.417696	0.0367537
NM_198494	ZNF642	-0.417283	0.01617
NM_022496	ACTR6	-0.417243	3.96e-05
NM_001042618	PARP2	-0.417072	4.3e-05
NM_032182	FAM175B	-0.416961	2.66e-05
NM_001752	CAT	-0.416948	0.000442869
NM_017735	TTC27	-0.416481	1.89e-07
NM_182553	CNIH2	-0.416071	0.000367183
NM_020328	ACVR1B	-0.415694	9.19e-05
NM_003851	CREG1	-0.415512	0.00840708
NR_028340	LOC100130522	-0.414978	0.000157135
NM_001136269	DAZAP2	-0.414311	0.00130929
NR_033991	LOC100129250	-0.413512	0.00228362
NM_148894	BOD1L	-0.413426	5.88e-09
NM_014045	LRP10	-0.413292	0.0124834
NM_020832	ZNF687	-0.413219	1.73e-06
NM_001024732	MECR	-0.412826	0.000177121
NM_002617	PEX10	-0.412319	2.56e-05
NR_003934	LOC729156	-0.412056	0.00162107
NM_001135772	LRP5L	-0.411988	0.00616452
NM_138443	HAUS1	-0.411939	1.56e-07
NM_001166305	TMEM44	-0.411871	7.8e-06
NR_002816	THSD1P1	-0.411266	7.74e-05
NM_000996	RPL35A	-0.411255	3.01e-05
NM_024585	ARMC7	-0.41108	2.4e-07
NM_173659	RPUSD3	-0.411028	0.000294316
NM_001242901	LOC100131094	-0.410058	0.000177652
NM_000688	ALAS1	-0.410027	0.000170106
NM_025147	COQ10B	-0.409688	0.00055105
NM_001009811	AZI1	-0.409651	8.21e-05
NM_182480	COQ6	-0.40947	0.00298958
NM_001166498	HPSE	-0.409057	0.00026872
NM_000398	CYB5R3	-0.409034	6.7e-06
NM_005335	HCLS1	-0.408979	1.08e-05
NR_038284	LOC100507034	-0.408975	0.00103308
NM_017610	RNF111	-0.40843	1.68e-10
NM_031917	ANGPTL6	-0.408394	0.000115936
NM_003162	STRN	-0.408383	1.4e-08
NM_003184	TAF2	-0.408364	2.07e-08
NM_015266	SLC9A8	-0.40827	1.77e-08
NM_001199987	NDUFB6	-0.407945	1.99e-05
NR_040101	KLHDC3	-0.407345	0.00723272
NM_007347	AP4E1	-0.407342	1.68e-07
NM_152551	SNRNP48	-0.406856	0.00181065
NM_004073	PLK3	-0.406773	0.00905195
NM_030765	B3GNT4	-0.406421	0.00086809
NM_014633	CTR9	-0.405642	6.51e-05
NM_004854	CHST10	-0.405501	0.00028976
NM_019034	RHOF	-0.404815	1.45e-05
NM_002623	PFDN4	-0.404438	0.00321912
NM_152742	GPC2	-0.404432	0.000446405
NM_001142393	NEDD9	-0.404411	4.49e-07
NM_016406	UFC1	-0.404384	0.00294514
NM_001101391	LINGO3	-0.403812	0.0238505
NM_015113	ZZEF1	-0.403805	5.48e-08
NM_015945	SLC35C2	-0.403607	4.45e-08
NM_007184	NISCH	-0.403581	6.2e-05
NR_026966	LOC100130691	-0.403008	5.36e-06
NM_001243660	NUDT7	-0.402882	0.00525734
NM_001130147	CCDC77	-0.402634	5.32e-05
NR_003699	ZNF525	-0.402438	0.00256871
NM_005146	SART1	-0.402	1.19e-07
NM_022744	C16orf58	-0.401918	4.74e-06
NM_201265	UBL7	-0.400602	0.043747
NM_181783	TMTC3	-0.400234	6.34e-05
NM_012486	PSEN2	-0.400044	8.26e-05
NM_022064	RNF123	-0.399929	3.41e-10
NM_003443	ZBTB17	-0.398928	1.64e-06
NM_012106	ARL2BP	-0.39869	0.0230897
NM_130786	A1BG	-0.398664	0.00246786
NM_001124756	PABPC1L	-0.398102	1.44e-05
NM_014444	TUBGCP4	-0.397242	2.99e-06
NM_025244	TSGA10	-0.397097	0.000126438
NM_007241	SNF8	-0.396608	9.71e-07
NM_001190442	CAST	-0.396521	1.13e-07
NM_012295	CABIN1	-0.396311	5.35e-10
NM_017926	C14orf118	-0.396127	7.01e-07
NM_033017	TRIM4	-0.394714	1.85e-09
NM_000992	RPL29	-0.394613	0.0152044
NM_145871	GSTZ1	-0.394379	5.8e-06
NM_005128	DOPEY2	-0.394366	0.000356208
NR_002217	PMS2CL	-0.394366	0.00753521
NM_032822	FAM136A	-0.393618	0.00018968
NM_014003	DHX38	-0.393157	2.97e-07
NM_152778	MFSD8	-0.393082	2.42e-05
NM_020437	ASPHD2	-0.393062	0.000625861
NM_013446	MKRN1	-0.393007	6.7e-06
NR_001458	MIR155HG	-0.391759	0.014913
NM_018225	SMU1	-0.39163	4.81e-07
NM_017619	RNPC3	-0.39149	8.2e-07
NM_016231	NLK	-0.391194	2.08e-08
NR_024348	FBXL19-AS1	-0.391168	0.0087952
NM_012382	TTC33	-0.390984	0.000418437
NM_002467	MYC	-0.390974	0.000244185
NR_033915	ORC2	-0.390895	5.21e-08
NM_003664	AP3B1	-0.390253	1.89e-09
NM_000056	BCKDHB	-0.390244	6.68e-08
NM_001282	AP2B1	-0.39023	2.72e-05
NM_022041	GAN	-0.390118	5.16e-05
NM_001080543	C19orf29	-0.389498	0.000513527
NM_144579	SFXN5	-0.389427	0.000133477
NM_007186	CEP250	-0.389295	2.37e-08
NM_001002926	TWISTNB	-0.388935	0.00444762
NM_001188	BAK1	-0.388111	0.00304991
NM_001042603	KDM5A	-0.388007	9.88e-10
NM_001201556	ZNF821	-0.387801	0.00918451
NM_001105530	CAP1	-0.387506	1.15e-06
NM_001080825	TMEM120B	-0.387345	0.000168917
NM_022818	MAP1LC3B	-0.386732	0.0452593
NM_198705	HSD11B1L	-0.386509	0.00485893
NM_001005744	NUMB	-0.386412	2.78e-05
NM_001640	APEH	-0.386358	0.00232476
NM_007284	TWF2	-0.385578	0.0146425
NM_145332	MAP3K7	-0.385547	1.88e-06
NM_005857	ZMPSTE24	-0.385437	5.29e-05
NM_015428	ZNF473	-0.38531	0.00314867
NM_016530	RAB8B	-0.385231	0.000169012
NM_024897	PAQR6	-0.385111	0.00220029
NM_005000	NDUFA5	-0.384225	0.0119501
NM_001163484	DCAF11	-0.383958	8.14e-05
NM_012345	NUFIP1	-0.383914	0.000524317
NM_181868	APAF1	-0.383879	1.25e-06
NM_032286	MED10	-0.383231	0.0265364
NM_004371	COPA	-0.38282	2.27e-06
NM_020314	C16orf62	-0.382626	3.61e-07
NM_018340	CPPED1	-0.382477	5.29e-07
NM_020381	PDSS2	-0.382182	2.3e-07
NM_005868	BET1	-0.381622	0.0109698
NM_001242786	BRF1	-0.381494	1.65e-07
NR_046083	ADIPOR1	-0.381451	0.000177609
NM_002622	PFDN1	-0.381413	2.95e-05
NM_004552	NDUFS5	-0.381171	0.0239563
NM_183235	RAB27A	-0.380978	9.84e-06
NM_003977	AIP	-0.380949	6.01e-05
NM_001145464	EXOG	-0.380908	1.31e-06
NR_040586	STAG3L4	-0.38048	0.000665016
NM_004958	MTOR	-0.380403	7.69e-08
NM_017749	AMBRA1	-0.380107	9.84e-11
NM_022340	ZFYVE20	-0.379983	0.00022063
NR_038881	LOC286190	-0.379953	0.00624687
NM_014463	3	-0.379681	0.00120763
NM_016355	DDX47	-0.379643	0.00203733
NM_017910	TRMT61B	-0.379574	5.82e-05
NM_001199162	USP19	-0.37947	0.00412798
NM_199203	TMEM189-UBE2V1	-0.379352	9.66e-06
NM_001163436	TBCK	-0.378845	7.65e-08
NM_152264	SLC39A13	-0.377826	0.00056216
NM_004713	NEMF	-0.377456	5.71e-07
NM_017656	ZNF562	-0.37719	2.49e-05
NM_001162916	TYW3	-0.377031	0.00983179
NM_025073	SIKE1	-0.376681	0.00260791
NM_138496	CYHR1	-0.376581	7.1e-05
NM_012406	PRDM4	-0.376276	3.71e-06
NM_001113407	LDB1	-0.37566	0.0129573
NM_153050	MTMR3	-0.375444	7.87e-08
NM_001003690	MAD2L1BP	-0.375403	0.00292639
NM_152260	RPUSD2	-0.375117	0.0179969
NM_182515	ZNF714	-0.375073	5.18e-06
NM_002918	RFX1	-0.374066	8.74e-06
NM_014023	WDR37	-0.373737	3.23e-08
NM_018263	ASXL2	-0.373569	3.4e-08
NM_024635	NAA35	-0.373419	8.49e-06
NM_144604	ZC3H18	-0.373383	5.16e-05
NM_013335	GMPPA	-0.372926	0.0248529
NM_004618	TOP3A	-0.372097	3.25e-05
NR_033646	LMF1	-0.371553	5.8e-06
NM_182627	WDR53	-0.371452	2.65e-06
NM_017851	PARP16	-0.371391	0.00280735
NM_144970	CXorf38	-0.370867	0.0014495
NM_001118888	ANGPT2	-0.370524	1.55e-05
NR_038396	LOC100506469	-0.370446	0.00121756
NM_003104	SORD	-0.370327	0.0019551
NM_004637	RAB7A	-0.37025	2.78e-07
NM_001256440	C19orf47	-0.370221	5.22e-06
NM_024334	TMEM43	-0.369802	1.94e-06
NM_018141	MRPS10	-0.369319	0.0134239
NM_175609	ARFGAP1	-0.369019	5.49e-05
NM_017996	DET1	-0.369005	0.000587478
NM_018089	ANKZF1	-0.367885	0.00331143
NM_017814	TMEM161A	-0.367363	0.0123121
NM_020676	ABHD6	-0.367312	6.94e-05
NM_001545	ICT1	-0.367017	0.0002797
NR_046361	FAM49B	-0.366448	2.42e-08
NM_018115	SDAD1	-0.366348	4.55e-05
NM_033113	ZNF628	-0.366248	0.00143426
NM_053052	SNAP47	-0.366241	5.2e-05
NM_014298	QPRT	-0.366224	0.0179702
NM_002616	PER1	-0.366175	0.0418329
NM_001130445	SSFA2	-0.366079	0.00860354
NM_005188	CBL	-0.365845	0.000253893
NM_020886	USP28	-0.36579	3.8e-07
NM_005481	MED16	-0.365707	2.45e-05
NM_002773	PRSS8	-0.365464	0.00708626
NM_001135629	PPP1R21	-0.365315	1.21e-06
NM_139159	DPP9	-0.365137	2.23e-06
NM_024996	GFM1	-0.365135	7.64e-05
NR_028459	ATXN3	-0.364729	0.000272378
NM_005094	SLC27A4	-0.364718	0.00217766
NM_001163692	UBAP1L	-0.364591	0.000478052
NM_024050	DDA1	-0.364414	0.000262002
NM_033360	KRAS	-0.36409	7.88e-06
NR_036446	LOC283693	-0.363916	0.00523891
NM_001930	DHPS	-0.363691	0.0005943
NR_045721	MAN1B1	-0.363572	0.00271702
NM_001002265	MARCH8	-0.363372	7.47e-05
NM_001020658	PUM1	-0.363009	1.86e-08
NM_003905	NAE1	-0.362832	0.000356226
NM_001014444	CRYM	-0.362638	7.01e-05
NM_016032	ZDHHC9	-0.361039	0.0101378
NM_014018	MRPS28	-0.360415	4.28e-07
NM_001145524	YPEL3	-0.360007	0.0331983
NM_001501	GNRH2	-0.359929	0.00349256
NM_003416	ZNF7	-0.359765	0.000145702
NM_052877	MED8	-0.35877	0.0416099
NM_018992	KCTD5	-0.358738	0.000667933
NM_001130971	NELF	-0.357732	0.00283572
NR_045116	C5orf56	-0.357726	0.0432525
NM_013374	PDCD6IP	-0.357617	8.72e-06
NM_022344	C17orf75	-0.357176	0.00328727
NM_001127399	YPEL5	-0.356714	0.0401413
NR_037573	DCTN5	-0.356341	2.75e-05
NR_038280	LOC100506963	-0.356107	0.000160463
NR_034080	LOC100130855	-0.355596	0.000218525
NM_016538	SIRT7	-0.355498	0.042383
NM_178221	ATG4C	-0.354999	6.51e-05
NM_153340	ATXN7L2	-0.354751	0.00804161
NM_032664	FUT10	-0.354743	4.78e-05
NM_004977	KCNC3	-0.354719	0.00827146
NM_052827	CDK2	-0.354642	0.0222253
NM_001193272	RBBP5	-0.354096	8.49e-06
NM_006253	PRKAB1	-0.353426	3.04e-05
NM_000903	NQO1	-0.353337	0.03719
NM_018028	SAMD4B	-0.352632	6.83e-05
NM_032336	GINS4	-0.352438	4.81e-05
NM_001142502	PPP1R13L	-0.352408	0.0095126
NM_018140	CEP72	-0.352212	0.000732386
NM_015026	MON2	-0.352035	1.39e-06
NM_003575	ZNF282	-0.351912	1.97e-05
NM_020998	MST1	-0.351552	0.0152665
NM_153252	BRWD3	-0.351526	1.08e-05
NM_173079	RUNDC1	-0.351283	0.00329935
NM_198321	GALNT10	-0.351281	4.89e-07
NM_139075	TPCN2	-0.350777	0.000200472
NM_032290	ANKRD32	-0.350481	0.000790925
NM_206920	MAMDC4	-0.350314	0.000850522
NM_019015	CHPF2	-0.350011	0.00963292
NM_197957	MAX	-0.349987	3.05e-05
NM_181581	DUS4L	-0.349838	0.00418559
NM_014315	KLHDC2	-0.349734	0.000149274
NM_017849	TMEM127	-0.349632	0.00767472
NM_001005408	NEURL4	-0.349602	0.00390938
NM_001105079	FBRS	-0.349467	0.00854093
NM_001206665	IGSF8	-0.349458	0.0282811
NM_014877	HELZ	-0.349336	1.79e-09
NR_045375	LOC100506124	-0.349294	0.00542945
NM_001039711	DEDD	-0.349038	0.000889012
NM_006371	CRTAP	-0.349019	0.0345195
NM_018425	PI4K2A	-0.348936	0.000186463
NM_017575	SMG6	-0.348889	1.4e-06
NM_000608	ORM2	-0.348759	0.0172515
NM_001243475	B9D1	-0.348331	0.000109537
NM_021930	RINT1	-0.348122	0.00033647
NM_152658	THAP8	-0.347617	0.000735946
NM_001080391	SP100	-0.347582	1.36e-06
NM_206963	RARRES1	-0.346961	0.00302462
NM_001388	DRG2	-0.346781	0.000211676
NM_001145256	IRAK4	-0.346668	0.000279057
NM_012164	FBXW2	-0.346591	5.57e-05
NM_004102	FABP3	-0.346329	0.00029222
NM_013379	DPP7	-0.346014	0.0139287
NM_024562	TMCO7	-0.345663	9.56e-05
NM_001500	GMDS	-0.345583	4.63e-08
NM_173039	AQP11	-0.345575	0.00140931
NM_032368	LZIC	-0.345528	0.00923125
NM_032449	CC2D1B	-0.345402	0.00163819
NM_032869	NUDCD1	-0.344563	0.000483942
NM_194285	SPTY2D1	-0.344527	0.00100605
NM_031899	GORASP1	-0.34438	0.00266754
NR_029192	LOC100133315	-0.344237	0.000115292
NR_033354	ZNF519	-0.344233	2.1e-05
NM_005692	ABCF2	-0.343827	0.000376999
NM_033088	FAM40A	-0.343338	0.000156344
NM_005847	SLC23A1	-0.343122	0.0111935
NM_172002	HSCB	-0.342741	1.79e-05
NM_152699	SENP5	-0.342728	7.85e-08
NM_015091	FAM179B	-0.342352	1.08e-05
NM_014963	SBNO2	-0.341173	1.22e-05
NM_007055	POLR3A	-0.341059	0.0014864
NM_014506	TOR1B	-0.340898	0.00855066
NM_001127660	MFN2	-0.340771	1.06e-05
NM_001040443	PHF11	-0.340719	0.00137745
NM_199184	C6orf108	-0.340584	0.0366165
NM_001142285	RPS24	-0.34019	5.47e-05
NM_178273	PILRA	-0.340187	0.0264121
NM_013442	STOML2	-0.339903	0.0419333
NR_027397	GORAB	-0.339759	0.00125695
NM_181528	NAA20	-0.339628	0.000865611
NM_024751	GSTCD	-0.339481	9.98e-06
NM_001142928	LRRC61	-0.339075	0.00162462
NM_024527	ABHD8	-0.338488	0.0101796
NM_000268	NF2	-0.337888	8.23e-07
NM_000271	NPC1	-0.337795	2.97e-05
NR_037701	PKI55	-0.337612	0.0181804
NM_014347	ZNF324	-0.337395	0.00361559
NM_001080779	MYO1C	-0.337322	0.00325882
NM_001130140	ERAP2	-0.33724	0.00561209
NM_139169	TRUB1	-0.3372	0.000501834
NM_001127511	APC	-0.336916	5.2e-07
NM_199462	DSTYK	-0.336916	0.000171789
NM_001252608	THBS3	-0.33689	0.0227336
NM_175871	SWSAP1	-0.336748	0.0445317
NM_003850	SUCLA2	-0.336451	2.85e-05
NM_018393	TCP11L1	-0.336147	0.000312074
NM_001144061	COPB1	-0.336091	0.00035721
NM_002799	PSMB7	-0.336024	3.13e-07
NR_037849	INO80B-WBP1	-0.335566	0.000451261
NM_001105556	C1orf38	-0.335528	0.000667933
NM_017646	TRIT1	-0.335365	0.00174816
NR_046240	LOC100506100	-0.33535	0.00839142
NM_024100	WDR18	-0.335103	0.0102223
NM_001161363	NPTN	-0.3347	1.71e-05
NM_173500	TTBK2	-0.334561	4.44e-06
NM_001101654	CXXC1	-0.334279	0.00357393
NM_006012	CLPP	-0.334097	0.0277875
NM_003076	SMARCD1	-0.333892	0.000235586
NM_199368	TRPC4AP	-0.333734	1.42e-06
NM_025114	CEP290	-0.33335	0.00560205
NM_001852	COL9A2	-0.333097	0.0444577
NM_017774	CDKAL1	-0.33301	2.24e-07
NR_003265	SDHAP2	-0.332788	0.00571467
NM_033340	CASP7	-0.332737	0.000118135
NM_213605	ZNF517	-0.332251	0.0205855
NM_007167	ZMYM6	-0.332046	0.00159998
[truncated: 3,440 more rows]
