# Supplementary material for: WIN site inhibition disrupts a subset of WDR5 function
Source: Sci Rep. 2022 Feb 3;12:1848. doi: 10.1038/s41598-022-05947-9 (PMC8813994; doi:10.1038/s41598-022-05947-9)
Supplement: Supplementary file 6 — Supplementary Table S5. [file 41598_2022_5947_MOESM6_ESM.xlsx]

## Sheet: Two Hours - Supplementary Table
Supplementary Table S5: GSEA of PRO-Seq data from AIDW cells treated with IAA (two hours)
NAME	SIZE	ES	NES	NOM p-val	FDR q-val	FWER p-val	RANK AT MAX	LEADING EDGE
HALLMARK_E2F_TARGETS	183	0.513917	2.30595	0	0	0	2314	tags=49%, list=24%, signal=63%
HALLMARK_G2M_CHECKPOINT	170	0.490055	2.18255	0	0	0	2481	tags=54%, list=26%, signal=72%
HALLMARK_MYC_TARGETS_V1	181	0.401753	1.80182	0	0.00455516	0.014	3020	tags=52%, list=31%, signal=75%
HALLMARK_CHOLESTEROL_HOMEOSTASIS	44	0.47819	1.70238	0.00361664	0.0132893	0.053	2345	tags=43%, list=24%, signal=57%
HALLMARK_UV_RESPONSE_DN	56	0.431048	1.62493	0.00334448	0.0273809	0.132	3136	tags=54%, list=32%, signal=79%
HALLMARK_SPERMATOGENESIS	61	0.377259	1.43626	0.0356537	0.131682	0.566	2077	tags=33%, list=21%, signal=41%
HALLMARK_MTORC1_SIGNALING	163	0.317008	1.41342	0.0158479	0.136744	0.634	2137	tags=30%, list=22%, signal=38%
HALLMARK_TGF_BETA_SIGNALING	31	0.424923	1.40123	0.0676819	0.132144	0.668	1889	tags=32%, list=20%, signal=40%
HALLMARK_KRAS_SIGNALING_DN	45	0.395383	1.40059	0.063228	0.11842	0.67	1547	tags=29%, list=16%, signal=34%
HALLMARK_MYC_TARGETS_V2	53	0.376525	1.37618	0.0620567	0.129328	0.738	3571	tags=57%, list=37%, signal=89%
HALLMARK_IL2_STAT5_SIGNALING	88	0.334058	1.35723	0.0415336	0.134903	0.785	1964	tags=31%, list=20%, signal=38%
HALLMARK_TNFA_SIGNALING_VIA_NFKB	97	0.324871	1.35536	0.0479339	0.125309	0.789	2435	tags=34%, list=25%, signal=45%
HALLMARK_MITOTIC_SPINDLE	146	0.305108	1.33372	0.0326087	0.134827	0.836	2408	tags=32%, list=25%, signal=41%
HALLMARK_HYPOXIA	84	0.316921	1.27792	0.0977199	0.185999	0.929	1262	tags=19%, list=13%, signal=22%
HALLMARK_ALLOGRAFT_REJECTION	89	0.319208	1.27735	0.090604	0.174449	0.93	1355	tags=25%, list=14%, signal=28%
HALLMARK_ESTROGEN_RESPONSE_EARLY	74	0.323656	1.26429	0.123762	0.178892	0.952	1023	tags=19%, list=11%, signal=21%
HALLMARK_GLYCOLYSIS	116	0.269972	1.14809	0.185714	0.346144	1	1772	tags=25%, list=18%, signal=30%
HALLMARK_ANDROGEN_RESPONSE	63	0.294477	1.10646	0.294215	0.415441	1	1680	tags=25%, list=17%, signal=31%
HALLMARK_ESTROGEN_RESPONSE_LATE	78	0.277662	1.10474	0.269103	0.396589	1	2455	tags=36%, list=25%, signal=48%
HALLMARK_MYOGENESIS	69	0.273848	1.08039	0.306897	0.426427	1	209	tags=9%, list=2%, signal=9%
HALLMARK_DNA_REPAIR	118	0.234238	0.99922	0.451713	0.588194	1	2207	tags=27%, list=23%, signal=35%
HALLMARK_INFLAMMATORY_RESPONSE	67	0.245336	0.942764	0.570968	0.697879	1	2551	tags=31%, list=26%, signal=42%
HALLMARK_FATTY_ACID_METABOLISM	101	0.225775	0.936852	0.59	0.682777	1	1161	tags=18%, list=12%, signal=20%
HALLMARK_WNT_BETA_CATENIN_SIGNALING	25	0.280399	0.876129	0.65365	0.795338	1	101	tags=8%, list=1%, signal=8%
HALLMARK_COAGULATION	29	0.251987	0.806696	0.761815	0.902021	1	529	tags=10%, list=5%, signal=11%
HALLMARK_P53_PATHWAY	115	0.178343	0.764938	0.931929	0.930152	1	1902	tags=19%, list=20%, signal=24%
HALLMARK_APICAL_JUNCTION	78	0.173178	0.680886	0.973899	0.966928	1	2211	tags=21%, list=23%, signal=26%
HALLMARK_ADIPOGENESIS	125	-0.151932	-0.704374	1	0.962012	1	2504	tags=25%, list=26%, signal=33%
HALLMARK_PI3K_AKT_MTOR_SIGNALING	79	-0.178251	-0.743935	0.942211	0.984393	1	2621	tags=35%, list=27%, signal=48%
HALLMARK_NOTCH_SIGNALING	15	-0.31035	-0.866036	0.642534	0.834874	1	1218	tags=27%, list=13%, signal=30%
HALLMARK_UV_RESPONSE_UP	96	-0.203295	-0.883982	0.745501	0.843482	1	1911	tags=26%, list=20%, signal=32%
HALLMARK_COMPLEMENT	78	-0.234666	-0.983256	0.503759	0.612423	1	2010	tags=27%, list=21%, signal=34%
HALLMARK_UNFOLDED_PROTEIN_RESPONSE	91	-0.23666	-1.02687	0.381201	0.536372	1	1289	tags=15%, list=13%, signal=18%
HALLMARK_EPITHELIAL_MESENCHYMAL_TRANSITION	39	-0.297645	-1.06325	0.334135	0.476103	0.998	1067	tags=21%, list=11%, signal=23%
HALLMARK_REACTIVE_OXYGEN_SPECIES_PATHWAY	34	-0.308495	-1.08615	0.325359	0.460788	0.996	2286	tags=32%, list=24%, signal=42%
HALLMARK_INTERFERON_ALPHA_RESPONSE	38	-0.305646	-1.10832	0.286344	0.445948	0.993	1627	tags=32%, list=17%, signal=38%
HALLMARK_OXIDATIVE_PHOSPHORYLATION	159	-0.239292	-1.13333	0.2	0.427833	0.987	2340	tags=26%, list=24%, signal=34%
HALLMARK_PEROXISOME	67	-0.295785	-1.20955	0.164649	0.293473	0.936	2543	tags=43%, list=26%, signal=58%
HALLMARK_PROTEIN_SECRETION	70	-0.297976	-1.24308	0.113636	0.265319	0.88	1987	tags=33%, list=21%, signal=41%
HALLMARK_BILE_ACID_METABOLISM	50	-0.352597	-1.35229	0.0680751	0.135178	0.594	2119	tags=40%, list=22%, signal=51%
HALLMARK_KRAS_SIGNALING_UP	56	-0.344573	-1.3551	0.0565111	0.153418	0.584	1684	tags=32%, list=17%, signal=39%
HALLMARK_APOPTOSIS	87	-0.321636	-1.3834	0.0297297	0.150752	0.511	1314	tags=22%, list=14%, signal=25%
HALLMARK_INTERFERON_GAMMA_RESPONSE	102	-0.316684	-1.40351	0.026455	0.159812	0.458	1927	tags=29%, list=20%, signal=36%
HALLMARK_XENOBIOTIC_METABOLISM	87	-0.330204	-1.42126	0.0151133	0.18875	0.414	1537	tags=25%, list=16%, signal=30%
HALLMARK_HEME_METABOLISM	110	-0.325173	-1.46216	0.0163043	0.199849	0.317	2077	tags=32%, list=21%, signal=40%
HALLMARK_IL6_JAK_STAT3_SIGNALING	38	-0.414639	-1.5059	0.0341686	0.279765	0.236	1631	tags=37%, list=17%, signal=44%

## Sheet: Four Hours - Supplementary Tabl
Supplementary Table 5: GSEA of PRO-Seq data from AIDW cells treated with IAA (cont’d; four hours)
NAME	SIZE	ES	NES	NOM p-val	FDR q-val	FWER p-val	RANK AT MAX	LEADING EDGE
HALLMARK_E2F_TARGETS	182	0.603391	3.22487	0	0	0	1939	tags=63%, list=21%, signal=79%
HALLMARK_G2M_CHECKPOINT	170	0.58614	3.07084	0	0	0	1881	tags=63%, list=21%, signal=78%
HALLMARK_MYC_TARGETS_V1	181	0.546224	2.86322	0	0	0	2574	tags=65%, list=28%, signal=88%
HALLMARK_MYC_TARGETS_V2	53	0.517225	2.17401	0	0.000462	0.001	2647	tags=60%, list=29%, signal=85%
HALLMARK_MTORC1_SIGNALING	163	0.413984	2.14499	0	0.00037	0.001	2357	tags=44%, list=26%, signal=59%
HALLMARK_MITOTIC_SPINDLE	145	0.353754	1.7851	0	0.00612974	0.014	2549	tags=48%, list=28%, signal=65%
HALLMARK_TNFA_SIGNALING_VIA_NFKB	90	0.351982	1.65168	0	0.0177242	0.047	2847	tags=44%, list=31%, signal=64%
HALLMARK_TGF_BETA_SIGNALING	31	0.427229	1.63405	0.0196721	0.0191132	0.057	2240	tags=48%, list=25%, signal=64%
HALLMARK_IL2_STAT5_SIGNALING	83	0.34371	1.58603	0	0.0250069	0.08	2390	tags=45%, list=26%, signal=60%
HALLMARK_CHOLESTEROL_HOMEOSTASIS	42	0.372313	1.50312	0.0307692	0.0424477	0.152	3157	tags=60%, list=35%, signal=91%
HALLMARK_HYPOXIA	82	0.306766	1.43016	0.0164835	0.0630431	0.227	1587	tags=30%, list=17%, signal=37%
HALLMARK_UNFOLDED_PROTEIN_RESPONSE	90	0.298238	1.39327	0.0129032	0.0728917	0.274	2069	tags=34%, list=23%, signal=44%
HALLMARK_ESTROGEN_RESPONSE_EARLY	70	0.302327	1.3912	0.0188679	0.0678001	0.276	1572	tags=30%, list=17%, signal=36%
HALLMARK_ANDROGEN_RESPONSE	61	0.314596	1.37944	0.0380952	0.0677632	0.296	2806	tags=46%, list=31%, signal=66%
HALLMARK_ESTROGEN_RESPONSE_LATE	74	0.304485	1.3634	0.0344828	0.0701537	0.323	1572	tags=30%, list=17%, signal=36%
HALLMARK_UV_RESPONSE_DN	53	0.310951	1.29684	0.109649	0.107573	0.479	2534	tags=40%, list=28%, signal=55%
HALLMARK_ALLOGRAFT_REJECTION	82	0.279456	1.28875	0.0913979	0.107995	0.495	2813	tags=49%, list=31%, signal=70%
HALLMARK_SPERMATOGENESIS	56	0.286659	1.2608	0.102041	0.124359	0.569	1225	tags=27%, list=14%, signal=31%
HALLMARK_GLYCOLYSIS	111	0.233471	1.16899	0.128492	0.217385	0.79	1283	tags=23%, list=14%, signal=26%
HALLMARK_COAGULATION	24	0.315351	1.06731	0.341853	0.383889	0.955	51	tags=8%, list=1%, signal=8%
HALLMARK_INFLAMMATORY_RESPONSE	63	0.235258	1.04257	0.333333	0.416334	0.975	2872	tags=37%, list=32%, signal=53%
HALLMARK_COMPLEMENT	75	0.233337	1.03865	0.325581	0.404693	0.976	2040	tags=31%, list=22%, signal=39%
HALLMARK_EPITHELIAL_MESENCHYMAL_TRANSITION	32	0.21566	0.795058	0.812925	0.917687	0.999	2240	tags=31%, list=25%, signal=41%
HALLMARK_PI3K_AKT_MTOR_SIGNALING	80	0.16175	0.756422	0.984615	0.923492	0.999	2369	tags=33%, list=26%, signal=44%
HALLMARK_PROTEIN_SECRETION	70	-0.423511	-1.55745	0.00878294	0.222251	0.322	1590	tags=31%, list=18%, signal=38%
HALLMARK_BILE_ACID_METABOLISM	46	-0.453728	-1.5318	0.0198939	0.139918	0.386	1468	tags=30%, list=16%, signal=36%
HALLMARK_HEME_METABOLISM	105	-0.334565	-1.29444	0.0881642	0.690872	0.978	1737	tags=25%, list=19%, signal=30%
HALLMARK_KRAS_SIGNALING_DN	41	-0.37002	-1.24817	0.158389	0.709591	0.992	2182	tags=37%, list=24%, signal=48%
HALLMARK_IL6_JAK_STAT3_SIGNALING	38	-0.363117	-1.19876	0.209655	0.768173	1	2164	tags=34%, list=24%, signal=45%
HALLMARK_INTERFERON_ALPHA_RESPONSE	36	-0.362567	-1.18486	0.241331	0.692369	1	1310	tags=25%, list=14%, signal=29%
HALLMARK_PEROXISOME	64	-0.321866	-1.15174	0.253149	0.713404	1	2061	tags=33%, list=23%, signal=42%
HALLMARK_XENOBIOTIC_METABOLISM	79	-0.308252	-1.14164	0.231061	0.658131	1	1797	tags=27%, list=20%, signal=33%
HALLMARK_OXIDATIVE_PHOSPHORYLATION	158	-0.277323	-1.13953	0.238041	0.591849	1	1635	tags=20%, list=18%, signal=24%
HALLMARK_ADIPOGENESIS	119	-0.281822	-1.12781	0.26062	0.563761	1	1334	tags=18%, list=15%, signal=20%
HALLMARK_FATTY_ACID_METABOLISM	94	-0.271051	-1.04992	0.398824	0.736396	1	1586	tags=24%, list=17%, signal=29%
HALLMARK_INTERFERON_GAMMA_RESPONSE	95	-0.254446	-0.980519	0.507444	0.877189	1	1603	tags=21%, list=18%, signal=25%
HALLMARK_REACTIVE_OXYGEN_SPECIES_PATHWAY	32	-0.305382	-0.978513	0.507246	0.816006	1	2866	tags=34%, list=32%, signal=50%
HALLMARK_MYOGENESIS	62	-0.267008	-0.960724	0.539846	0.806896	1	2573	tags=37%, list=28%, signal=51%
HALLMARK_APICAL_JUNCTION	74	-0.256965	-0.944033	0.559748	0.792053	1	1620	tags=20%, list=18%, signal=24%
HALLMARK_WNT_BETA_CATENIN_SIGNALING	22	-0.284816	-0.816634	0.727536	1	1	1851	tags=32%, list=20%, signal=40%
HALLMARK_KRAS_SIGNALING_UP	51	-0.217282	-0.762691	0.847259	1	1	2281	tags=29%, list=25%, signal=39%
HALLMARK_UV_RESPONSE_UP	93	-0.196876	-0.753769	0.90241	1	1	2414	tags=31%, list=27%, signal=42%
HALLMARK_DNA_REPAIR	113	-0.189893	-0.742298	0.918129	0.985669	1	2100	tags=22%, list=23%, signal=28%
HALLMARK_APOPTOSIS	85	-0.171384	-0.649826	0.980368	1	1	2574	tags=29%, list=28%, signal=41%
HALLMARK_P53_PATHWAY	112	-0.157967	-0.624078	0.989298	0.979301	1	1589	tags=14%, list=18%, signal=17%
